# Supplementary material for: Machine learning approaches to predict the Plant-associated phenotype of Xanthomonas strains
Source: BMC Genomics. 2021 Nov 23;22:848. doi: 10.1186/s12864-021-08093-0 (PMC8612006; doi:10.1186/s12864-021-08093-0)
Supplement: Supplementary file 1 — Additional file 1. Input and output of the SQL database. Additional file descriptions text. [file 12864_2021_8093_MOESM1_ESM.xlsx]

## Sheet: test
strain	genus	species	subspecies	hostGenus	hostSpecies	citationKey	testGenus	testSpecies	method	pathogenicity	symptoms	alias
Nyagatare	Xanthomonas	cannabis		Phaseolus	vulgaris	aritua2015draft	Phaseolus	vulgaris	unknown	pathogenic	normal
BXO1	Xanthomonas	oryzae	oryzicola	Oryza	sativa	bansal2019xanthomonas	Oryza	sativa	clipping	pathogenic	normal
PPL1	Xanthomonas	sontii		Oryza	sativa	bansal2019xanthomonas	Oryza	sativa	clipping	non-pathogenic
PPL2	Xanthomonas	sontii		Oryza	sativa	bansal2019xanthomonas	Oryza	sativa	clipping	non-pathogenic
PPL3	Xanthomonas	sontii		Oryza	sativa	bansal2019xanthomonas	Oryza	sativa	clipping	non-pathogenic
NCCB100457	Xanthomonas	arboricola	corylina	Corylus	avellana	caballero2013genome	Corylus	avellana	unknown	pathogenic	unspecified
CFBP2528	Xanthomonas	arboricola	juglandis	Juglans	regia	cesbron2015comparative	Juglans	regia	unknown	pathogenic	normal
CFBP7179	Xanthomonas	arboricola	juglandis	Juglans	regia	cesbron2015comparative	Juglans	regia	unknown	pathogenic	normal
CFBP7634	Xanthomonas	arboricola		Juglans	regia	cesbron2015comparative	Juglans	regia	unknown	non-pathogenic	unspecified
CFBP7651	Xanthomonas	arboricola		Juglans	regia	cesbron2015comparative	Juglans	regia	unknown	non-pathogenic	unspecified
GPECP91	Xanthomonas	albilineans		Saccharum	officinarum	champoiseau2006high	Saccharum	officinarum	decapitation	pathogenic	normal
GPEPC101	Xanthomonas	albilineans		Saccharum	officinarum	champoiseau2006high	Saccharum	officinarum	decapitation	non-pathogenic
GPEPC106	Xanthomonas	albilineans		Saccharum	officinarum	champoiseau2006high	Saccharum	officinarum	decapitation	non-pathogenic
GPEPC125	Xanthomonas	albilineans		Saccharum	officinarum	champoiseau2006high	Saccharum	officinarum	decapitation	non-pathogenic
GPEPC142	Xanthomonas	albilineans		Saccharum	officinarum	champoiseau2006high	Saccharum	officinarum	decapitation	pathogenic	mild
GPEPC143	Xanthomonas	albilineans		Saccharum	officinarum	champoiseau2006high	Saccharum	officinarum	decapitation	pathogenic	severe
GPEPC145	Xanthomonas	albilineans		Saccharum	officinarum	champoiseau2006high	Saccharum	officinarum	decapitation	pathogenic	severe
GPEPC17	Xanthomonas	albilineans		Saccharum	officinarum	champoiseau2006high	Saccharum	officinarum	decapitation	non-pathogenic
GPEPC23	Xanthomonas	albilineans		Saccharum	officinarum	champoiseau2006high	Saccharum	officinarum	decapitation	non-pathogenic
GPEPC52	Xanthomonas	albilineans		Saccharum	officinarum	champoiseau2006high	Saccharum	officinarum	decapitation	pathogenic	severe
GPEPC73	Xanthomonas	albilineans		Saccharum	officinarum	champoiseau2006high	Saccharum	officinarum	decapitation	pathogenic	severe
GPEPC75	Xanthomonas	albilineans		Saccharum	officinarum	champoiseau2006high	Saccharum	officinarum	decapitation	pathogenic	normal
GPEPC79	Xanthomonas	albilineans		Saccharum	officinarum	champoiseau2006high	Saccharum	officinarum	decapitation	pathogenic	normal
GPEPC80	Xanthomonas	albilineans		Saccharum	officinarum	champoiseau2006high	Saccharum	officinarum	decapitation	pathogenic	mild
GPEPC81	Xanthomonas	albilineans		Saccharum	officinarum	champoiseau2006high	Saccharum	officinarum	decapitation	non-pathogenic
GPEPC83	Xanthomonas	albilineans		Saccharum	officinarum	champoiseau2006high	Saccharum	officinarum	decapitation	non-pathogenic
GPEPC84	Xanthomonas	albilineans		Saccharum	officinarum	champoiseau2006high	Saccharum	officinarum	decapitation	non-pathogenic
GPEPC86	Xanthomonas	albilineans		Saccharum	officinarum	champoiseau2006high	Saccharum	officinarum	decapitation	non-pathogenic
GPEPC87	Xanthomonas	albilineans		Saccharum	officinarum	champoiseau2006high	Saccharum	officinarum	decapitation	pathogenic	normal
GPE27	Xanthomonas	albilineans		Saccharum	officinarum	daugrois2003aerial	Saccharum	officinarum	decapitation	pathogenic	normal
GPE30	Xanthomonas	albilineans		Saccharum	officinarum	daugrois2003aerial	Saccharum	officinarum	decapitation	pathogenic	normal
GPE34	Xanthomonas	albilineans		Saccharum	officinarum	daugrois2003aerial	Saccharum	officinarum	decapitation	pathogenic	normal
GPE42	Xanthomonas	albilineans		Saccharum	officinarum	daugrois2003aerial	Saccharum	officinarum	decapitation	pathogenic	normal
GPE5SR	Xanthomonas	albilineans		Saccharum	officinarum	daugrois2003aerial	Saccharum	officinarum	decapitation	pathogenic	normal
XAS1	Xanthomonas	albilineans		Saccharum	officinarum	daugrois2003aerial	Saccharum	officinarum	decapitation	pathogenic	normal	GPE40
XAS3	Xanthomonas	pseudoalbilineans		Saccharum	officinarum	daugrois2003aerial	Saccharum	officinarum	decapitation	non-pathogenic		GPE39
12763	Xanthomonas	arboricola	juglandis	Juglans	regia	essakhi2015phylogenetic	Juglans	regia	spray	pathogenic	normal	CFBP7179
CFBP1022	Xanthomonas	arboricola		Juglans	regia	essakhi2015phylogenetic	Juglans	regia	spray	non-pathogenic
CFBP1941	Xanthomonas	euvesicatoria		Lycopersicum	esculentum	essakhi2015phylogenetic	Lycopersicum	esculentum	puncture	pathogenic	unspecified
CFBP2528	Xanthomonas	arboricola	juglandis	Juglans	regia	essakhi2015phylogenetic	Juglans	regia	spray	pathogenic	normal	LMG747,NCPPB411,ATCC49083,ICMP35
CFBP3894	Xanthomonas	arboricola	pruni	Prunus	salicina	essakhi2015phylogenetic	Prunus	persica	infiltration	pathogenic	normal	NCPPB416,ATCC19316,ICMP51,CFBP2535
CFBP5241	Xanthomonas	campestris	campestris	Brassica	oleracea	essakhi2015phylogenetic	Nicotiana	benthamiana	puncture	pathogenic	unspecified
CFBP5241	Xanthomonas	campestris	campestris	Brassica	oleracea	essakhi2015phylogenetic	Raphanus	sativus	puncture	pathogenic	unspecified
CFBP5618	Xanthomonas	euvesicatoria		Capsicum	annuum	essakhi2015phylogenetic	Capsicum	annuum	puncture	pathogenic	unspecified
CFBP7629	Xanthomonas	arboricola		Juglans	regia	essakhi2015phylogenetic	Juglans	regia	spray	non-pathogenic		P8-20
CFBP7630	Xanthomonas	arboricola		Juglans	regia	essakhi2015phylogenetic	Juglans	regia	spray	non-pathogenic		P9-12
CFBP7631	Xanthomonas	arboricola		Juglans	regia	essakhi2015phylogenetic	Juglans	regia	spray	non-pathogenic		P11-21
CFBP7632	Xanthomonas	arboricola		Juglans	regia	essakhi2015phylogenetic	Juglans	regia	spray	non-pathogenic		P8-15
CFBP7633	Xanthomonas	arboricola		Juglans	regia	essakhi2015phylogenetic	Juglans	regia	spray	non-pathogenic		P8-6
CFBP7634	Xanthomonas	arboricola		Juglans	regia	essakhi2015phylogenetic	Juglans	regia	spray	non-pathogenic		P8-10
CFBP7634	Xanthomonas	arboricola		Juglans	regia	essakhi2015phylogenetic	Prunus	persica	infiltration	non-pathogenic		P8-10
CFBP7634	Xanthomonas	arboricola		Juglans	regia	essakhi2015phylogenetic	Raphanus	sativus	clipping	non-pathogenic		P8-10
CFBP7634	Xanthomonas	arboricola		Juglans	regia	essakhi2015phylogenetic	Capsicum	annuum	puncture	non-pathogenic		P8-10
CFBP7634	Xanthomonas	arboricola		Juglans	regia	essakhi2015phylogenetic	Lycopersicum	esculentum	puncture	non-pathogenic		P8-10
CFBP7635	Xanthomonas	arboricola		Juglans	regia	essakhi2015phylogenetic	Juglans	regia	spray	non-pathogenic		P2-21
CFBP7636	Xanthomonas	arboricola		Juglans	regia	essakhi2015phylogenetic	Juglans	regia	spray	non-pathogenic		P7-27
CFBP7637	Xanthomonas	arboricola		Juglans	regia	essakhi2015phylogenetic	Juglans	regia	spray	non-pathogenic		P3-6
CFBP7638	Xanthomonas	arboricola		Juglans	regia	essakhi2015phylogenetic	Juglans	regia	spray	non-pathogenic		P3-24
CFBP7639	Xanthomonas	arboricola		Juglans	regia	essakhi2015phylogenetic	Juglans	regia	spray	non-pathogenic		P8-14
CFBP7640	Xanthomonas	arboricola		Juglans	regia	essakhi2015phylogenetic	Juglans	regia	spray	non-pathogenic		P7-18
CFBP7641	Xanthomonas	arboricola		Juglans	regia	essakhi2015phylogenetic	Juglans	regia	spray	non-pathogenic		P2-7
CFBP7644	Xanthomonas	arboricola		Juglans	regia	essakhi2015phylogenetic	Juglans	regia	spray	non-pathogenic		P10-14
CFBP7645	Xanthomonas	arboricola		Juglans	regia	essakhi2015phylogenetic	Juglans	regia	spray	non-pathogenic		P7-4
CFBP7645	Xanthomonas	arboricola		Juglans	regia	essakhi2015phylogenetic	Prunus	persica	infiltration	non-pathogenic		P7-4
CFBP7645	Xanthomonas	arboricola		Juglans	regia	essakhi2015phylogenetic	Raphanus	sativus	clipping	non-pathogenic		P7-4
CFBP7645	Xanthomonas	arboricola		Juglans	regia	essakhi2015phylogenetic	Capsicum	annuum	puncture	non-pathogenic		P7-4
CFBP7645	Xanthomonas	arboricola		Juglans	regia	essakhi2015phylogenetic	Lycopersicum	esculentum	puncture	non-pathogenic		P7-4
CFBP7646	Xanthomonas	arboricola		Juglans	regia	essakhi2015phylogenetic	Juglans	regia	spray	non-pathogenic		P10-8
CFBP7647	Xanthomonas	arboricola		Juglans	regia	essakhi2015phylogenetic	Juglans	regia	spray	non-pathogenic		P2-4
CFBP7648	Xanthomonas	arboricola		Juglans	regia	essakhi2015phylogenetic	Juglans	regia	spray	non-pathogenic		P11-12
CFBP7649	Xanthomonas	arboricola		Juglans	regia	essakhi2015phylogenetic	Juglans	regia	spray	non-pathogenic		P10-25
CFBP7650	Xanthomonas	arboricola		Juglans	regia	essakhi2015phylogenetic	Juglans	regia	spray	non-pathogenic		P10-19
CFBP7651	Xanthomonas	arboricola		Juglans	regia	essakhi2015phylogenetic	Juglans	regia	spray	non-pathogenic		CS5F
CFBP7651	Xanthomonas	arboricola		Juglans	regia	essakhi2015phylogenetic	Prunus	persica	infiltration	non-pathogenic		CS5F
CFBP7651	Xanthomonas	arboricola		Juglans	regia	essakhi2015phylogenetic	Raphanus	sativus	clipping	non-pathogenic		CS5F
CFBP7651	Xanthomonas	arboricola		Juglans	regia	essakhi2015phylogenetic	Capsicum	annuum	puncture	non-pathogenic		CS5F
CFBP7651	Xanthomonas	arboricola		Juglans	regia	essakhi2015phylogenetic	Lycopersicum	esculentum	puncture	non-pathogenic		CS5F
CFBP7652	Xanthomonas	arboricola		Juglans	regia	essakhi2015phylogenetic	Juglans	regia	spray	non-pathogenic		SPS1
CFBP7652	Xanthomonas	arboricola		Juglans	regia	essakhi2015phylogenetic	Prunus	persica	infiltration	non-pathogenic		SPS1
CFBP7652	Xanthomonas	arboricola		Juglans	regia	essakhi2015phylogenetic	Raphanus	sativus	clipping	non-pathogenic		SPS1
CFBP7652	Xanthomonas	arboricola		Juglans	regia	essakhi2015phylogenetic	Capsicum	annuum	puncture	non-pathogenic		SPS1
CFBP7652	Xanthomonas	arboricola		Juglans	regia	essakhi2015phylogenetic	Lycopersicum	esculentum	puncture	non-pathogenic		SPS1
CFBP7653	Xanthomonas	arboricola		Juglans	regia	essakhi2015phylogenetic	Juglans	regia	spray	non-pathogenic		CS2
CFBP7653	Xanthomonas	arboricola		Juglans	regia	essakhi2015phylogenetic	Prunus	persica	infiltration	non-pathogenic		CS2
CFBP7653	Xanthomonas	arboricola		Juglans	regia	essakhi2015phylogenetic	Raphanus	sativus	clipping	non-pathogenic		CS2
CFBP7653	Xanthomonas	arboricola		Juglans	regia	essakhi2015phylogenetic	Capsicum	annuum	puncture	non-pathogenic		CS2
CFBP7653	Xanthomonas	arboricola		Juglans	regia	essakhi2015phylogenetic	Lycopersicum	esculentum	puncture	non-pathogenic		CS2
CFBP7654	Xanthomonas	arboricola		Juglans	regia	essakhi2015phylogenetic	Juglans	regia	spray	non-pathogenic		CB1
CFBP7655	Xanthomonas	arboricola		Juglans	regia	essakhi2015phylogenetic	Juglans	regia	spray	non-pathogenic		P16-11
CFBP7656	Xanthomonas	arboricola		Juglans	regia	essakhi2015phylogenetic	Juglans	regia	spray	non-pathogenic		P9-21
R1	Xanthomonas	sacchari		Oryza	sativa	fang2015genome	Oryza	sativa	spray	non-pathogenic
LMG19145	Xanthomonas	arboricola	fragariae	Fragaria	ananassa	ferrante2018xanthomonas	Fragaria	ananassa	spray	pathogenic	normal	CFBP6771,PD2780
LMG19145	Xanthomonas	arboricola	fragariae	Fragaria	ananassa	ferrante2018xanthomonas	Juglans	regia	spray	non-pathogenic		CFBP6771,PD2780
LMG19145	Xanthomonas	arboricola	fragariae	Fragaria	ananassa	ferrante2018xanthomonas	Corylus	avellana	spray	non-pathogenic		CFBP6771,PD2780
LMG19145	Xanthomonas	arboricola	fragariae	Fragaria	ananassa	ferrante2018xanthomonas	Prunus	persica	spray	non-pathogenic		CFBP6771,PD2780
LMG19145	Xanthomonas	arboricola	fragariae	Fragaria	ananassa	ferrante2018xanthomonas	Malus	domestica	spray	non-pathogenic		CFBP6771,PD2780
LMG19145	Xanthomonas	arboricola	fragariae	Fragaria	ananassa	ferrante2018xanthomonas	Actinidia	deliciosa	spray	non-pathogenic		CFBP6771,PD2780
PD2698	Xanthomonas	arboricola	fragariae	Begonia	natalensis	ferrante2018xanthomonas	Fragaria	ananassa	spray	pathogenic	unspecified
CFBP2528	Xanthomonas	arboricola	juglandis	Juglans	regia	fischer2015aggressive	Juglans	regia	incision	non-pathogenic
CFBP2564	Xanthomonas	arboricola	juglandis	Juglans	regia	fischer2015aggressive	Juglans	regia	incision	non-pathogenic
CFBP2568	Xanthomonas	arboricola	juglandis	Juglans	regia	fischer2015aggressive	Juglans	regia	incision	non-pathogenic
CFBP7152	Xanthomonas	arboricola		Euphorbia	pulcherrima	fischer2015aggressive	Euphorbia	pulcherrima	infiltration	pathogenic	mild	LMG5402,ICMP3279
CFBP7154	Xanthomonas	arboricola		Euphorbia	pulcherrima	fischer2015aggressive	Euphorbia	pulcherrima	infiltration	pathogenic	mild
CFBP7179	Xanthomonas	arboricola	juglandis	Juglans	regia	fischer2015aggressive	Juglans	regia	incision	pathogenic	normal	12763
CFBP7277	Xanthomonas	axonopodis	poinsettiicola	Euphorbia	pulcherrima	fischer2015aggressive	Euphorbia	pulcherrima	infiltration	pathogenic	normal
CFBP7278	Xanthomonas	arboricola		Euphorbia	pulcherrima	fischer2015aggressive	Euphorbia	pulcherrima	infiltration	pathogenic	mild	LMG8676,ICMP7180
CFBP7279	Xanthomonas	arboricola	juglandis	Juglans	regia	fischer2015aggressive	Juglans	regia	incision	pathogenic	normal	12585
CFBP7294	Xanthomonas	arboricola	juglandis	Juglans	regia	fischer2015aggressive	Juglans	regia	incision	pathogenic	normal	12578
CFBP7295	Xanthomonas	arboricola	juglandis	Juglans	regia	fischer2015aggressive	Juglans	regia	incision	pathogenic	normal	12580
CFBP7296	Xanthomonas	arboricola	juglandis	Juglans	regia	fischer2015aggressive	Juglans	regia	incision	non-pathogenic		12581
CFBP7298	Xanthomonas	arboricola	juglandis	Juglans	regia	fischer2015aggressive	Juglans	regia	incision	non-pathogenic		12588
CFBP7299	Xanthomonas	arboricola	juglandis	Juglans	regia	fischer2015aggressive	Juglans	regia	incision	pathogenic	normal	12589
CFBP7300	Xanthomonas	arboricola	juglandis	Juglans	regia	fischer2015aggressive	Juglans	regia	incision	pathogenic	normal	12709
CFBP7301	Xanthomonas	arboricola	juglandis	Juglans	regia	fischer2015aggressive	Juglans	regia	incision	pathogenic	normal	12765
CFBP7302	Xanthomonas	arboricola	juglandis	Juglans	regia	fischer2015aggressive	Juglans	regia	incision	pathogenic	normal	12770
CFBP7303	Xanthomonas	arboricola	juglandis	Juglans	regia	fischer2015aggressive	Juglans	regia	incision	pathogenic	normal	12772
CFBP7304	Xanthomonas	arboricola	juglandis	Juglans	regia	fischer2015aggressive	Juglans	regia	incision	pathogenic	normal	12780
CFBP7410	Xanthomonas	arboricola	zantedeschiae	Zantedeschiae		fischer2015aggressive	Zantedeschiae	aethiopica	infiltration	pathogenic	normal	NCPPB2978
CFBP7411	Xanthomonas	arboricola	zantedeschiae	Zantedeschiae		fischer2015aggressive	Zantedeschiae	aethiopica	infiltration	pathogenic	normal	NCPPB2099
CFBP7412	Xanthomonas	arboricola	zantedeschiae	Zantedeschiae		fischer2015aggressive	Zantedeschiae	aethiopica	infiltration	pathogenic	normal	NCPPB4326
CFBP8253	Xanthomonas	arboricola	juglandis	Juglans	regia	fischer2015aggressive	Juglans	regia	incision	non-pathogenic		12710
CFBP8254	Xanthomonas	arboricola	juglandis	Juglans	regia	fischer2015aggressive	Juglans	regia	incision	pathogenic	normal	12785
10.0343	Xanthomonas	arboricola	pruni	Prunus	laurocerasus	garita2016comparative	Prunus	persica	infiltration	pathogenic	unspecified
10.0400	Xanthomonas	arboricola	pruni	Prunus	laurocerasus	garita2016comparative	Prunus	persica	infiltration	pathogenic	unspecified
10.0439	Xanthomonas	arboricola	pruni	Prunus	laurocerasus	garita2016comparative	Prunus	persica	infiltration	pathogenic	unspecified
CFBP3894	Xanthomonas	arboricola	pruni	Prunus	salicina	garita2016comparative	Prunus	persica	infiltration	pathogenic	unspecified
CFBP5530	Xanthomonas	arboricola	pruni	Prunus	persica	garita2016comparative	Prunus	persica	infiltration	pathogenic	unspecified
CFBP5724	Xanthomonas	arboricola	pruni	Prunus	amygdalus	garita2016comparative	Prunus	persica	infiltration	pathogenic	unspecified
CITA11	Xanthomonas	arboricola	pruni	Prunus	persica	garita2016comparative	Prunus	persica	infiltration	pathogenic	unspecified
CITA33	Xanthomonas	arboricola	pruni	Prunus	amygdalus	garita2016comparative	Prunus	persica	infiltration	pathogenic	unspecified
CITA4	Xanthomonas	arboricola	pruni	Prunus	persica	garita2016comparative	Prunus	persica	infiltration	pathogenic	unspecified
CITA44	Xanthomonas	arboricola	pruni	Prunus	mahaleb	garita2016comparative	Prunus	persica	infiltration	non-pathogenic
CITA46	Xanthomonas	arboricola	pruni	Prunus	persica	garita2016comparative	Prunus	persica	infiltration	pathogenic	unspecified
CITA70	Xanthomonas	arboricola	pruni	Prunus	persica	garita2016comparative	Prunus	persica	infiltration	pathogenic	unspecified
CITA9	Xanthomonas	arboricola	pruni	Prunus	persica	garita2016comparative	Prunus	persica	infiltration	pathogenic	unspecified
IVIA2626.1	Xanthomonas	arboricola	pruni	Prunus	persica	garita2016comparative	Prunus	persica	infiltration	pathogenic	unspecified
IVIA2647-1-2	Xanthomonas	arboricola	pruni	Prunus	salicina	garita2016comparative	Prunus	persica	infiltration	pathogenic	unspecified
IVIA2647-3-1	Xanthomonas	arboricola	pruni	Prunus	salicina	garita2016comparative	Prunus	persica	infiltration	pathogenic	unspecified
IVIA2826-1	Xanthomonas	arboricola	pruni	Prunus	salicina	garita2016comparative	Prunus	persica	infiltration	pathogenic	unspecified
IVIA2832-10	Xanthomonas	arboricola	pruni	Prunus	salicina	garita2016comparative	Prunus	persica	infiltration	pathogenic	unspecified
IVIA3161-2	Xanthomonas	arboricola	pruni	Prunus	amygdalus	garita2016comparative	Prunus	persica	infiltration	pathogenic	unspecified
IVIA3162	Xanthomonas	arboricola	pruni	Prunus	amygdalus	garita2016comparative	Prunus	persica	infiltration	pathogenic	unspecified
IVIA3487-1	Xanthomonas	arboricola	pruni	Prunus	salicina	garita2016comparative	Prunus	persica	infiltration	pathogenic	unspecified
CITA124	Xanthomonas	arboricola	pruni	Prunus	persica	garita2017pan	Prunus	persica	infiltration	non-pathogenic
CITA14	Xanthomonas	arboricola	pruni	Prunus	persica	garita2017pan	Prunus	persica	infiltration	non-pathogenic
CITA149	Xanthomonas	arboricola	pruni	Prunus	laurocerasus	garita2017pan	Prunus	persica	infiltration	non-pathogenic
CITA33	Xanthomonas	arboricola	pruni	Prunus	amygdalus	garita2017pan	Prunus	persica	infiltration	pathogenic	unspecified
CITA42	Xanthomonas	arboricola	pruni	Prunus	mahaleb	garita2017pan	Prunus	persica	infiltration	non-pathogenic
CITA49	Xanthomonas	arboricola	pruni	Prunus		garita2017pan	Prunus	persica	infiltration	non-pathogenic
CITA51	Xanthomonas	arboricola	pruni	Prunus	amygdalus	garita2017pan	Prunus	persica	infiltration	non-pathogenic
J303	Xanthomonas	arboricola	juglandis	Juglans	regia	garita2018xanthomonas	Juglans	regia	curation	pathogenic	unspecified
MAFF301420	Xanthomonas	arboricola	pruni	Prunus	persica	garita2018xanthomonas	Prunus	persica	curation	pathogenic	unspecified
MAFF301427	Xanthomonas	arboricola	pruni	Prunus	persica	garita2018xanthomonas	Prunus	persica	curation	pathogenic	unspecified
MAFF311562	Xanthomonas	arboricola	pruni	Prunus	persica	garita2018xanthomonas	Prunus	persica	curation	pathogenic	unspecified
NCPPB1447	Xanthomonas	arboricola	juglandis	Juglans	regia	garita2018xanthomonas	Juglans	regia	curation	pathogenic	unspecified
Xaj4.1	Xanthomonas	arboricola	juglandis	Juglans	regia	garita2018xanthomonas	Juglans	regia	curation	pathogenic	unspecified
Xaj43a	Xanthomonas	arboricola	juglandis	Juglans	regia	garita2018xanthomonas	Juglans	regia	curation	pathogenic	unspecified
CFBP1851	Xanthomonas	axonopodis	maniholtis	Maniholt	esculenta	gonzalez2002characterization	Maniholt	esculenta	puncture	pathogenic	unspecified
CIAT1059	Xanthomonas	axonopodis	maniholtis	Maniholt	esculenta	gonzalez2002characterization	Maniholt	esculenta	puncture	non-pathogenic
CIAT1135	Xanthomonas	axonopodis	maniholtis	Maniholt	esculenta	gonzalez2002characterization	Maniholt	esculenta	puncture	non-pathogenic
CIO188	Xanthomonas	axonopodis	maniholtis	Maniholt	esculenta	gonzalez2002characterization	Maniholt	esculenta	puncture	non-pathogenic
CIO382	Xanthomonas	axonopodis	maniholtis	Maniholt	esculenta	gonzalez2002characterization	Maniholt	esculenta	puncture	pathogenic	unspecified
CIO40	Xanthomonas	axonopodis	maniholtis	Maniholt	esculenta	gonzalez2002characterization	Maniholt	esculenta	puncture	pathogenic	unspecified
CIO46	Xanthomonas	axonopodis	maniholtis	Maniholt	esculenta	gonzalez2002characterization	Maniholt	esculenta	puncture	pathogenic	unspecified
NCPPB1159	Xanthomonas	axonopodis	maniholtis	Maniholt	esculenta	gonzalez2002characterization	Maniholt	esculenta	puncture	non-pathogenic		ATCC23380
ORST17	Xanthomonas	axonopodis	maniholtis	Maniholt	esculenta	gonzalez2002characterization	Maniholt	esculenta	puncture	pathogenic	unspecified
ORST172c3	Xanthomonas	axonopodis	maniholtis	Maniholt	esculenta	gonzalez2002characterization	Maniholt	esculenta	puncture	non-pathogenic
ORST4	Xanthomonas	axonopodis	maniholtis	Maniholt	esculenta	gonzalez2002characterization	Maniholt	esculenta	puncture	non-pathogenic
12591	Xanthomonas	arboricola	juglandis	Juglans	regia	hajri2010identification	Juglans	regia	incision	pathogenic	unspecified
12714	Xanthomonas	arboricola	juglandis	Juglans	regia	hajri2010identification	Juglans	regia	incision	pathogenic	unspecified
12763	Xanthomonas	arboricola	juglandis	Juglans	regia	hajri2010identification	Juglans	regia	unknown	pathogenic	normal
12765	Xanthomonas	arboricola	juglandis	Juglans	regia	hajri2010identification	Juglans	regia	incision	pathogenic	unspecified
12766	Xanthomonas	arboricola	juglandis	Juglans	regia	hajri2010identification	Juglans	regia	incision	pathogenic	unspecified
12767	Xanthomonas	arboricola	juglandis	Juglans	regia	hajri2010identification	Juglans	regia	incision	pathogenic	unspecified
12768	Xanthomonas	arboricola	juglandis	Juglans	regia	hajri2010identification	Juglans	regia	incision	pathogenic	unspecified
12769	Xanthomonas	arboricola	juglandis	Juglans	regia	hajri2010identification	Juglans	regia	incision	pathogenic	unspecified
12774	Xanthomonas	arboricola	juglandis	Juglans	regia	hajri2010identification	Juglans	regia	incision	pathogenic	unspecified
12776	Xanthomonas	arboricola	juglandis	Juglans	regia	hajri2010identification	Juglans	regia	incision	pathogenic	unspecified
12777	Xanthomonas	arboricola	juglandis	Juglans	regia	hajri2010identification	Juglans	regia	incision	pathogenic	unspecified
12778	Xanthomonas	arboricola	juglandis	Juglans	regia	hajri2010identification	Juglans	regia	incision	pathogenic	unspecified
12779	Xanthomonas	arboricola	juglandis	Juglans	regia	hajri2010identification	Juglans	regia	incision	pathogenic	unspecified
12780	Xanthomonas	arboricola	juglandis	Juglans	regia	hajri2010identification	Juglans	regia	incision	pathogenic	unspecified
12783	Xanthomonas	arboricola	juglandis	Juglans	regia	hajri2010identification	Juglans	regia	incision	non-pathogenic
12785	Xanthomonas	arboricola	juglandis	Juglans	regia	hajri2010identification	Juglans	regia	incision	pathogenic	normal
CFBP1022	Xanthomonas	arboricola		Juglans	regia	hajri2010identification	Juglans	regia	incision	non-pathogenic
CFBP2528	Xanthomonas	arboricola	juglandis	Juglans	regia	hajri2010identification	Juglans	regia	unknown	pathogenic	normal	ATCC49083,LMG747,NCPPB411.
CFBP2564	Xanthomonas	arboricola	juglandis	Juglans	regia	hajri2010identification	Juglans	regia	incision	non-pathogenic
CFBP3523	Xanthomonas	arboricola	celebensis	Musa	acuminata	harrison2016draft	Musa	acuminata	unknown	pathogenic	mild	LMG677,NCPPB1832,ATCC19045
NCPPB1630	Xanthomonas	arboricola	celebensis	Musa	acuminata	harrison2016draft	Musa	acuminata	unknown	pathogenic	mild
ICMP6431	Xanthomonas	translucens	graminis	Lolium	perenne	hersemann2017comparative	Lolium	multiflorum	clipping	pathogenic	mild
NCPPB3709	Xanthomonas	translucens	graminis	Lolium	perenne	hersemann2017comparative	Lolium	multiflorum	clipping	pathogenic	mild
XTG10	Xanthomonas	translucens	graminis	Lolium	multiflorum	hersemann2017comparative	Lolium	multiflorum	clipping	pathogenic	normal	ART-XTG10
XTG2	Xanthomonas	translucens	graminis	Lolium	multiflorum	hersemann2017comparative	Lolium	multiflorum	clipping	pathogenic	normal	ART-XTG2
XTG29	Xanthomonas	translucens	graminis	Lolium	multiflorum	hersemann2017comparative	Lolium	multiflorum	clipping	pathogenic	normal	ART-XTG29
XTG9	Xanthomonas	translucens	graminis	Lolium	multiflorum	hersemann2017comparative	Lolium	multiflorum	clipping	pathogenic	normal	ART-XTG9
Xaj2	Xanthomonas	arboricola	juglandis	Juglans	regia	higuera2015draft	Juglans	regia	unknown	pathogenic	unspecified
3004	Xanthomonas	arboricola		Hordeum	vulgare	ignatov2015draft	Hordeum	vulgare	unknown	pathogenic	mild
NCPPB2877	Xanthomonas	cannabis		Cannabis	sativa	jacobs2015comparative	Hordeum	vulgare	infiltration	pathogenic	normal
NCPPB2877	Xanthomonas	cannabis		Cannabis	sativa	jacobs2015comparative	Capsicum	annuum	infiltration	pathogenic	normal
NCPPB3753	Xanthomonas	cannabis		Cannabis	sativa	jacobs2015comparative	Hordeum	vulgare	infiltration	pathogenic	normal
NCPPB3753	Xanthomonas	cannabis		Cannabis	sativa	jacobs2015comparative	Capsicum	annuum	infiltration	pathogenic	normal
CFBP1156	Xanthomonas	hyacinthi		Scilla	tubergeniana	janse1983yellow	Scilla	tubergeniana	unknown	pathogenic	unspecified	DSM19077,LMG739,NCPPB599,ICMP189,ATCC19314
CFBP1156	Xanthomonas	hyacinthi		Scilla	tubergeniana	janse1983yellow	Hyacinthus	orientalis	unknown	pathogenic	unspecified	DSM19077,LMG739,NCPPB599,ICMP189,ATCC19314
NCPPB1060	Xanthomonas	vasicola	holcicola	Sorghum	vulgare	karamura2015comparative	Musa	acuminata	unknown	non-pathogenic
NCPPB1060	Xanthomonas	vasicola	holcicola	Sorghum	vulgare	karamura2015comparative	Zea	mays	unknown	pathogenic	severe
NCPPB1060	Xanthomonas	vasicola	holcicola	Sorghum	vulgare	karamura2015comparative	Saccharum	officinarum	unknown	pathogenic	severe
NCPPB1131	Xanthomonas			Musa	acuminata	karamura2015comparative	Musa	acuminata	unknown	non-pathogenic
NCPPB1132	Xanthomonas			Musa	acuminata	karamura2015comparative	Musa	acuminata	unknown	non-pathogenic
NCPPB1630	Xanthomonas	arboricola	celebensis	Musa	acuminata	karamura2015comparative	Musa	acuminata	unknown	pathogenic	normal
NCPPB1630	Xanthomonas	arboricola	celebensis	Musa	acuminata	karamura2015comparative	Zea	mays	unknown	non-pathogenic
NCPPB1630	Xanthomonas	arboricola	celebensis	Musa	acuminata	karamura2015comparative	Saccharum	officinarum	unknown	non-pathogenic
NCPPB186	Xanthomonas	axonopodis	vasculorum	Saccharum	officinarum	karamura2015comparative	Musa	acuminata	unknown	non-pathogenic
NCPPB186	Xanthomonas	axonopodis	vasculorum	Saccharum	officinarum	karamura2015comparative	Zea	mays	unknown	pathogenic	severe
NCPPB186	Xanthomonas	axonopodis	vasculorum	Saccharum	officinarum	karamura2015comparative	Saccharum	officinarum	unknown	pathogenic	severe
NCPPB2005	Xanthomonas	campestris	musacearum	Musa	acuminata	karamura2015comparative	Musa	acuminata	unknown	pathogenic	severe
NCPPB2005	Xanthomonas	campestris	musacearum	Musa	acuminata	karamura2015comparative	Zea	mays	unknown	pathogenic	normal
NCPPB2005	Xanthomonas	campestris	musacearum	Musa	acuminata	karamura2015comparative	Saccharum	officinarum	unknown	pathogenic	severe
NCPPB206	Xanthomonas	vasicola	vasculorum	Zea	mays	karamura2015comparative	Musa	acuminata	unknown	non-pathogenic
NCPPB206	Xanthomonas	vasicola	vasculorum	Zea	mays	karamura2015comparative	Zea	mays	unknown	pathogenic	severe
NCPPB206	Xanthomonas	vasicola	vasculorum	Zea	mays	karamura2015comparative	Saccharum	officinarum	unknown	pathogenic	severe
NCPPB2985	Xanthomonas	campestris	perlargonii	Pelargonium	peltatum	karamura2015comparative	Musa	acuminata	unknown	non-pathogenic
NCPPB2985	Xanthomonas	campestris	perlargonii	Pelargonium	peltatum	karamura2015comparative	Zea	mays	unknown	non-pathogenic
NCPPB2985	Xanthomonas	campestris	perlargonii	Pelargonium	peltatum	karamura2015comparative	Saccharum	officinarum	unknown	non-pathogenic
NCPPB3126	Xanthomonas	vasicola	holcicola	Sorghum	vulgare	karamura2015comparative	Musa	acuminata	unknown	non-pathogenic
NCPPB3126	Xanthomonas	vasicola	holcicola	Sorghum	vulgare	karamura2015comparative	Zea	mays	unknown	pathogenic	severe
NCPPB3126	Xanthomonas	vasicola	holcicola	Sorghum	vulgare	karamura2015comparative	Saccharum	officinarum	unknown	pathogenic	severe
NCPPB4031	Xanthomonas	campestris	perlargonii	Pelargonium	peltatum	karamura2015comparative	Musa	acuminata	unknown	non-pathogenic
NCPPB4031	Xanthomonas	campestris	perlargonii	Pelargonium	peltatum	karamura2015comparative	Zea	mays	unknown	non-pathogenic
NCPPB4031	Xanthomonas	campestris	perlargonii	Pelargonium	peltatum	karamura2015comparative	Saccharum	officinarum	unknown	non-pathogenic
NCPPB4378	Xanthomonas	campestris	musacearum	Musa	acuminata	karamura2015comparative	Musa	acuminata	unknown	pathogenic	severe
NCPPB4378	Xanthomonas	campestris	musacearum	Musa	acuminata	karamura2015comparative	Zea	mays	unknown	pathogenic	normal
NCPPB4378	Xanthomonas	campestris	musacearum	Musa	acuminata	karamura2015comparative	Saccharum	officinarum	unknown	pathogenic	severe
NCPPB4379	Xanthomonas	campestris	musacearum	Musa	acuminata	karamura2015comparative	Musa	acuminata	unknown	pathogenic	severe
NCPPB4379	Xanthomonas	campestris	musacearum	Musa	acuminata	karamura2015comparative	Zea	mays	unknown	pathogenic	normal
NCPPB4379	Xanthomonas	campestris	musacearum	Musa	acuminata	karamura2015comparative	Saccharum	officinarum	unknown	pathogenic	severe
NCPPB4387	Xanthomonas	campestris	musacearum	Musa	acuminata	karamura2015comparative	Musa	acuminata	unknown	pathogenic	severe
NCPPB4387	Xanthomonas	campestris	musacearum	Musa	acuminata	karamura2015comparative	Zea	mays	unknown	pathogenic	normal
NCPPB4387	Xanthomonas	campestris	musacearum	Musa	acuminata	karamura2015comparative	Saccharum	officinarum	unknown	pathogenic	severe
NCPPB4390	Xanthomonas	campestris	musacearum	Musa	acuminata	karamura2015comparative	Musa	acuminata	unknown	pathogenic	severe
NCPPB4390	Xanthomonas	campestris	musacearum	Musa	acuminata	karamura2015comparative	Zea	mays	unknown	pathogenic	normal
NCPPB4390	Xanthomonas	campestris	musacearum	Musa	acuminata	karamura2015comparative	Saccharum	officinarum	unknown	pathogenic	severe
NCPPB4392	Xanthomonas	campestris	musacearum	Musa	acuminata	karamura2015comparative	Musa	acuminata	unknown	pathogenic	severe
NCPPB4392	Xanthomonas	campestris	musacearum	Musa	acuminata	karamura2015comparative	Zea	mays	unknown	pathogenic	normal
NCPPB4392	Xanthomonas	campestris	musacearum	Musa	acuminata	karamura2015comparative	Saccharum	officinarum	unknown	pathogenic	severe
NCPPB4393	Xanthomonas	campestris	musacearum	Musa	acuminata	karamura2015comparative	Musa	acuminata	unknown	pathogenic	severe
NCPPB4393	Xanthomonas	campestris	musacearum	Musa	acuminata	karamura2015comparative	Zea	mays	unknown	pathogenic	normal
NCPPB4393	Xanthomonas	campestris	musacearum	Musa	acuminata	karamura2015comparative	Saccharum	officinarum	unknown	pathogenic	severe
NCPPB4433	Xanthomonas	campestris	musacearum	Musa	acuminata	karamura2015comparative	Musa	acuminata	unknown	pathogenic	severe
NCPPB4433	Xanthomonas	campestris	musacearum	Musa	acuminata	karamura2015comparative	Zea	mays	unknown	pathogenic	normal
NCPPB4433	Xanthomonas	campestris	musacearum	Musa	acuminata	karamura2015comparative	Saccharum	officinarum	unknown	pathogenic	severe
NCPPB4434	Xanthomonas	campestris	musacearum	Musa	acuminata	karamura2015comparative	Musa	acuminata	unknown	pathogenic	severe
NCPPB4434	Xanthomonas	campestris	musacearum	Musa	acuminata	karamura2015comparative	Zea	mays	unknown	pathogenic	normal
NCPPB4434	Xanthomonas	campestris	musacearum	Musa	acuminata	karamura2015comparative	Saccharum	officinarum	unknown	pathogenic	severe
NCPPB529	Xanthomonas	campestris	campestris	Brassica	oleracea	karamura2015comparative	Musa	acuminata	unknown	non-pathogenic
NCPPB529	Xanthomonas	campestris	campestris	Brassica	oleracea	karamura2015comparative	Zea	mays	unknown	non-pathogenic
NCPPB529	Xanthomonas	campestris	campestris	Brassica	oleracea	karamura2015comparative	Saccharum	officinarum	unknown	non-pathogenic
NCPPB702	Xanthomonas	vasicola	vasculorum	Lycopersicum	esculentum	karamura2015comparative	Musa	acuminata	unknown	non-pathogenic
NCPPB702	Xanthomonas	vasicola	vasculorum	Lycopersicum	esculentum	karamura2015comparative	Zea	mays	unknown	pathogenic	severe
NCPPB702	Xanthomonas	vasicola	vasculorum	Lycopersicum	esculentum	karamura2015comparative	Saccharum	officinarum	unknown	pathogenic	severe
NCPPB796	Xanthomonas	axonopodis	vasculorum	Saccharum	officinarum	karamura2015comparative	Musa	acuminata	unknown	non-pathogenic
NCPPB796	Xanthomonas	axonopodis	vasculorum	Saccharum	officinarum	karamura2015comparative	Zea	mays	unknown	pathogenic	severe
NCPPB796	Xanthomonas	axonopodis	vasculorum	Saccharum	officinarum	karamura2015comparative	Saccharum	officinarum	unknown	pathogenic	severe
NCPPB890	Xanthomonas	vasicola	vasculorum	Lycopersicum	esculentum	karamura2015comparative	Musa	acuminata	unknown	non-pathogenic
NCPPB890	Xanthomonas	vasicola	vasculorum	Lycopersicum	esculentum	karamura2015comparative	Zea	mays	unknown	pathogenic	severe
NCPPB890	Xanthomonas	vasicola	vasculorum	Lycopersicum	esculentum	karamura2015comparative	Saccharum	officinarum	unknown	pathogenic	severe
NCPPB895	Xanthomonas	vasicola	vasculorum	Lycopersicum	esculentum	karamura2015comparative	Musa	acuminata	unknown	non-pathogenic
NCPPB895	Xanthomonas	vasicola	vasculorum	Lycopersicum	esculentum	karamura2015comparative	Zea	mays	unknown	pathogenic	severe
NCPPB895	Xanthomonas	vasicola	vasculorum	Lycopersicum	esculentum	karamura2015comparative	Saccharum	officinarum	unknown	pathogenic	severe
NCPPB899	Xanthomonas	axonopodis	vasculorum	Saccharum	officinarum	karamura2015comparative	Musa	acuminata	unknown	non-pathogenic
NCPPB899	Xanthomonas	axonopodis	vasculorum	Saccharum	officinarum	karamura2015comparative	Zea	mays	unknown	pathogenic	severe
NCPPB899	Xanthomonas	axonopodis	vasculorum	Saccharum	officinarum	karamura2015comparative	Saccharum	officinarum	unknown	pathogenic	severe
AZ98101	Xanthomonas	campestris		Festuca	pratensis	kawaguchi2014biological	Prunus	persica	unknown	non-pathogenic		MAFF106642
AZ98101	Xanthomonas	campestris		Festuca	pratensis	kawaguchi2014biological	Festuca	pratensis	curation	non-pathogenic		MAFF106642
AZ98106	Xanthomonas	campestris		Panicum	bisulcatum	kawaguchi2014biological	Prunus	persica	unknown	non-pathogenic		MAFF106644
AZ98106	Xanthomonas	campestris		Panicum	bisulcatum	kawaguchi2014biological	Panicum	bisulcatum	curation	non-pathogenic		MAFF106644
PXA10-1	Xanthomonas	arboricola	pruni	Prunus	persica	kawaguchi2014biological	Prunus	persica	unknown	pathogenic	unspecified
XTG1	Xanthomonas	translucens	graminis	Lolium	multiflorum	kolliker2006genetic	Lolium	multiflorum	clipping	pathogenic	normal
XTG10	Xanthomonas	translucens	graminis	Lolium	multiflorum	kolliker2006genetic	Lolium	multiflorum	clipping	pathogenic	severe
XTG11	Xanthomonas	translucens	graminis	Lolium	multiflorum	kolliker2006genetic	Lolium	multiflorum	clipping	pathogenic	severe
XTG12	Xanthomonas	translucens	graminis	Lolium	multiflorum	kolliker2006genetic	Lolium	multiflorum	clipping	pathogenic	normal
XTG13	Xanthomonas	translucens	graminis	Lolium	multiflorum	kolliker2006genetic	Lolium	multiflorum	clipping	pathogenic	normal
XTG14	Xanthomonas	translucens	graminis	Lolium	multiflorum	kolliker2006genetic	Lolium	multiflorum	clipping	pathogenic	normal
XTG15	Xanthomonas	translucens	graminis	Lolium	multiflorum	kolliker2006genetic	Lolium	multiflorum	clipping	pathogenic	severe
XTG16	Xanthomonas	translucens	graminis	Lolium	multiflorum	kolliker2006genetic	Lolium	multiflorum	clipping	pathogenic	severe
XTG17	Xanthomonas	translucens	graminis	Lolium	multiflorum	kolliker2006genetic	Lolium	multiflorum	clipping	pathogenic	normal
XTG18	Xanthomonas	translucens	graminis	Lolium	multiflorum	kolliker2006genetic	Lolium	multiflorum	clipping	pathogenic	normal
XTG19	Xanthomonas	translucens	graminis	Lolium	multiflorum	kolliker2006genetic	Lolium	multiflorum	clipping	pathogenic	normal
XTG2	Xanthomonas	translucens	graminis	Lolium	multiflorum	kolliker2006genetic	Lolium	multiflorum	clipping	pathogenic	normal
XTG20	Xanthomonas	translucens	graminis	Lolium	multiflorum	kolliker2006genetic	Lolium	multiflorum	clipping	pathogenic	mild
XTG21	Xanthomonas	translucens	graminis	Lolium	multiflorum	kolliker2006genetic	Lolium	multiflorum	clipping	pathogenic	normal
XTG22	Xanthomonas	translucens	graminis	Lolium	multiflorum	kolliker2006genetic	Lolium	multiflorum	clipping	pathogenic	mild
XTG23	Xanthomonas	translucens	graminis	Lolium	multiflorum	kolliker2006genetic	Lolium	multiflorum	clipping	pathogenic	normal
XTG24	Xanthomonas	translucens	graminis	Lolium	multiflorum	kolliker2006genetic	Lolium	multiflorum	clipping	pathogenic	normal
XTG25	Xanthomonas	translucens	graminis	Lolium	multiflorum	kolliker2006genetic	Lolium	multiflorum	clipping	non-pathogenic
XTG26	Xanthomonas	translucens	graminis	Lolium	multiflorum	kolliker2006genetic	Lolium	multiflorum	clipping	pathogenic	mild
XTG27	Xanthomonas	translucens	graminis	Lolium	multiflorum	kolliker2006genetic	Lolium	multiflorum	clipping	pathogenic	mild
XTG28	Xanthomonas	translucens	graminis	Lolium	multiflorum	kolliker2006genetic	Lolium	multiflorum	clipping	pathogenic	normal
XTG29	Xanthomonas	translucens	graminis	Lolium	multiflorum	kolliker2006genetic	Lolium	multiflorum	clipping	pathogenic	severe
XTG3	Xanthomonas	translucens	graminis	Lolium	multiflorum	kolliker2006genetic	Lolium	multiflorum	clipping	pathogenic	normal
XTG30	Xanthomonas	translucens	graminis	Lolium	multiflorum	kolliker2006genetic	Lolium	multiflorum	clipping	pathogenic
XTG31	Xanthomonas	translucens	graminis	Lolium	multiflorum	kolliker2006genetic	Lolium	multiflorum	clipping	pathogenic	normal
XTG4	Xanthomonas	translucens	graminis	Lolium	multiflorum	kolliker2006genetic	Lolium	multiflorum	clipping	pathogenic	normal
XTG5	Xanthomonas	translucens	graminis	Lolium	multiflorum	kolliker2006genetic	Lolium	multiflorum	clipping	pathogenic	severe
XTG6	Xanthomonas	translucens	graminis	Lolium	multiflorum	kolliker2006genetic	Lolium	multiflorum	clipping	pathogenic	normal
XTG7	Xanthomonas	translucens	graminis	Lolium	multiflorum	kolliker2006genetic	Lolium	multiflorum	clipping	pathogenic	normal
XTG8	Xanthomonas	translucens	graminis	Lolium	multiflorum	kolliker2006genetic	Lolium	multiflorum	clipping	pathogenic	normal
XTG9	Xanthomonas	translucens	graminis	Lolium	multiflorum	kolliker2006genetic	Lolium	multiflorum	clipping	pathogenic	severe
nA1	Xanthomonas	campestris		Brassica	oleracea	lee2020characterization	Brassica	oleracea	clipping	non-pathogenic		A1
nA2	Xanthomonas	campestris		Brassica	oleracea	lee2020characterization	Brassica	oleracea	clipping	non-pathogenic		A2
nE1	Xanthomonas	campestris		Brassica	oleracea	lee2020characterization	Brassica	oleracea	clipping	non-pathogenic		E1
nN1	Xanthomonas	campestris		Brassica	oleracea	lee2020characterization	Brassica	oleracea	clipping	non-pathogenic		N1
nS1	Xanthomonas	campestris		Brassica	oleracea	lee2020characterization	Brassica	oleracea	clipping	non-pathogenic		S1
nT1	Xanthomonas	campestris		Brassica	oleracea	lee2020characterization	Brassica	oleracea	clipping	non-pathogenic		T1
Xcc-05-1	Xanthomonas	campestris	campestris	Brassica	oleracea	lee2020characterization	Brassica	oleracea	clipping	pathogenic	unspecified
Xcc-06	Xanthomonas	campestris	campestris	Brassica	oleracea	lee2020characterization	Brassica	oleracea	clipping	pathogenic	unspecified
Xcc1-1	Xanthomonas	campestris	campestris	Brassica	oleracea	lee2020characterization	Brassica	oleracea	clipping	pathogenic	unspecified
Xcc-G	Xanthomonas	campestris	campestris	Brassica	oleracea	lee2020characterization	Brassica	oleracea	clipping	pathogenic	unspecified
Xcc-P1	Xanthomonas	campestris	campestris	Brassica	oleracea	lee2020characterization	Brassica	oleracea	clipping	pathogenic	unspecified
Xcc-P5-1	Xanthomonas	campestris	campestris	Brassica	oleracea	lee2020characterization	Brassica	oleracea	clipping	pathogenic	unspecified
Xcc-T1	Xanthomonas	campestris	campestris	Brassica	oleracea	lee2020characterization	Brassica	oleracea	clipping	pathogenic	unspecified
Xcc-TG1	Xanthomonas	campestris	campestris	Brassica	oleracea	lee2020characterization	Brassica	oleracea	clipping	pathogenic	unspecified
Xcc-X3LB	Xanthomonas	campestris	campestris	Brassica	oleracea	lee2020characterization	Brassica	oleracea	clipping	pathogenic	unspecified
Xcr-R1	Xanthomonas	campestris	raphani	Raphanus	sativus	lee2020characterization	Brassica	oleracea	clipping	pathogenic	unspecified
Xcr-TGA	Xanthomonas	campestris	raphani	Brassica	oleracea	lee2020characterization	Brassica	oleracea	clipping	pathogenic	unspecified
Xcr-TH1B	Xanthomonas	campestris	raphani	Brassica	oleracea	lee2020characterization	Brassica	oleracea	clipping	pathogenic	unspecified
Xcr-X2B1	Xanthomonas	campestris	raphani	Brassica	oleracea	lee2020characterization	Brassica	oleracea	clipping	pathogenic	unspecified
Xcr-X3A2	Xanthomonas	campestris	raphani	Brassica	oleracea	lee2020characterization	Brassica	oleracea	clipping	pathogenic	unspecified
CFBP7698	Xanthomonas	cannabis		Phaseolus	vulgaris	meline2019role	Phaseolus	vulgaris	dip	non-pathogenic
CFBP7700	Xanthomonas	campestris		Phaseolus	vulgaris	meline2019role	Phaseolus	vulgaris	dip	non-pathogenic
CFBP7912	Xanthomonas	cannabis		Phaseolus	vulgaris	meline2019role	Phaseolus	vulgaris	curation	non-pathogenic
BC2527	Xanthomonas	arboricola		Capsicum	annuum	merda2016recombination	Capsicum	annuum	curation	pathogenic	unspecified
BC2528	Xanthomonas	arboricola		Capsicum	annuum	merda2016recombination	Capsicum	annuum	curation	pathogenic	unspecified
BC2529	Xanthomonas	arboricola		Capsicum	annuum	merda2016recombination	Capsicum	annuum	curation	pathogenic	unspecified
BC2667a	Xanthomonas	arboricola		Capsicum	annuum	merda2016recombination	Capsicum	annuum	curation	pathogenic	unspecified
BC2667b	Xanthomonas	arboricola		Capsicum	annuum	merda2016recombination	Capsicum	annuum	curation	pathogenic	unspecified
BC2668	Xanthomonas	arboricola		Capsicum	annuum	merda2016recombination	Capsicum	annuum	curation	pathogenic	unspecified
BC2669	Xanthomonas	arboricola		Capsicum	annuum	merda2016recombination	Capsicum	annuum	curation	pathogenic	unspecified
BC2670	Xanthomonas	arboricola		Capsicum	annuum	merda2016recombination	Capsicum	annuum	curation	pathogenic	unspecified
CFBP1022	Xanthomonas	arboricola		Juglans	regia	merda2016recombination	Juglans	regia	curation	non-pathogenic
CFBP1159	Xanthomonas	arboricola	corylina	Corylus	maxima	merda2016recombination	Corylus	maxima	curation	pathogenic	unspecified	ATCC19313,ICPBXC12,LMG689,NCPPB935
CFBP176	Xanthomonas	arboricola	juglandis	Juglans	regia	merda2016recombination	Juglans	regia	curation	pathogenic	unspecified
CFBP1846	Xanthomonas	arboricola	corylina	Corylus	avellana	merda2016recombination	Corylus	avellana	curation	pathogenic	unspecified
CFBP1847	Xanthomonas	arboricola	corylina	Corylus	avellana	merda2016recombination	Corylus	avellana	curation	pathogenic	unspecified
CFBP1848	Xanthomonas	arboricola	corylina	Corylus	avellana	merda2016recombination	Corylus	avellana	curation	pathogenic	unspecified
CFBP2113	Xanthomonas	arboricola	populi	Populus	interamericana	merda2016recombination	Populus	interamericana	curation	pathogenic	unspecified
CFBP2528	Xanthomonas	arboricola	juglandis	Juglans	regia	merda2016recombination	Juglans	regia	curation	pathogenic	unspecified	ATCC49083,ICMP35,LMG747,NCPPB411.
CFBP2535	Xanthomonas	arboricola	pruni	Prunus	salicina	merda2016recombination	Prunus	salicina	curation	pathogenic	unspecified
CFBP2564	Xanthomonas	arboricola	juglandis	Juglans	regia	merda2016recombination	Juglans	regia	curation	pathogenic	unspecified
CFBP2565	Xanthomonas	arboricola	corylina	Corylus	avellana	merda2016recombination	Corylus	avellana	curation	pathogenic	unspecified
CFBP2568	Xanthomonas	arboricola	juglandis	Juglans	regia	merda2016recombination	Juglans	regia	curation	pathogenic	unspecified
CFBP2632	Xanthomonas	arboricola	juglandis	Juglans	regia	merda2016recombination	Juglans	regia	curation	pathogenic	unspecified
CFBP2666	Xanthomonas	arboricola	populi	Populus	interamericana	merda2016recombination	Populus	interamericana	curation	pathogenic	unspecified
CFBP2669	Xanthomonas	arboricola	populi	Populus	canadensis	merda2016recombination	Populus	canadensis	curation	pathogenic	unspecified
CFBP2983	Xanthomonas	arboricola	populi	Populus	canadensis	merda2016recombination	Populus	canadensis	curation	pathogenic	unspecified
CFBP2985	Xanthomonas	arboricola	populi	Populus	interamericana	merda2016recombination	Populus	interamericana	curation	pathogenic	unspecified
CFBP2986	Xanthomonas	arboricola	populi	Populus	interamericana	merda2016recombination	Populus	interamericana	curation	pathogenic	unspecified
CFBP3004	Xanthomonas	arboricola	populi	Populus	interamericana	merda2016recombination	Populus	interamericana	curation	pathogenic	unspecified
CFBP3121	Xanthomonas	arboricola	populi	Salix	alba	merda2016recombination	Salix	alba	curation	pathogenic	unspecified
CFBP3122	Xanthomonas	arboricola	populi	Salix	alba	merda2016recombination	Salix	alba	curation	pathogenic	unspecified
CFBP3123	Xanthomonas	arboricola	populi	Populus	canadensis	merda2016recombination	Populus	canadensis	curation	pathogenic	unspecified	ICMP8923,LMG12141
CFBP3124	Xanthomonas	arboricola	populi	Populus	generosa	merda2016recombination	Populus	generosa	curation	pathogenic	unspecified
CFBP3338	Xanthomonas	arboricola	populi	Populus	interamericana	merda2016recombination	Populus	interamericana	curation	pathogenic	unspecified
CFBP3342	Xanthomonas	arboricola	populi	Salix		merda2016recombination	Salix		curation	pathogenic	unspecified
CFBP3343	Xanthomonas	arboricola	populi	Populus		merda2016recombination	Populus		curation	pathogenic	unspecified
CFBP3344	Xanthomonas	arboricola	populi	Salixs		merda2016recombination	Salix		curation	pathogenic	unspecified
CFBP3523	Xanthomonas	arboricola	celebensis	Musa	acuminata	merda2016recombination	Musa	acuminata	curation	pathogenic	unspecified	LMG677,NCPPB1832,ATCC19045
CFBP3548	Xanthomonas	arboricola		Fragaria		merda2016recombination	Fragaria		curation	non-pathogenic
CFBP3549	Xanthomonas	arboricola		Fragaria		merda2016recombination	Fragaria		curation	non-pathogenic
CFBP3839	Xanthomonas	arboricola	populi	Populus	deltoides	merda2016recombination	Populus	deltoides	curation	pathogenic	unspecified
CFBP3893	Xanthomonas	arboricola	pruni	Prunus	persica	merda2016recombination	Prunus	persica	curation	pathogenic	unspecified
CFBP3898	Xanthomonas	arboricola	pruni	Prunus	domestica	merda2016recombination	Prunus	domestica	curation	pathogenic	unspecified
CFBP3900	Xanthomonas	arboricola	pruni	Prunus	persica	merda2016recombination	Prunus	persica	curation	pathogenic	unspecified
CFBP3901	Xanthomonas	arboricola	pruni	Prunus	armeniaca	merda2016recombination	Prunus	armeniaca	curation	pathogenic	unspecified
CFBP3921	Xanthomonas	arboricola	pruni	Prunus	persica	merda2016recombination	Prunus	persica	curation	pathogenic	unspecified
CFBP4021	Xanthomonas	arboricola		Magnolia		merda2016recombination	Magnolia		curation	pathogenic	unspecified	ICMP8452
CFBP4023	Xanthomonas	arboricola		Magnolia	stellata	merda2016recombination	Magnolia	stellata	curation	pathogenic	unspecified	ICMP8457
CFBP411	Xanthomonas	arboricola	pruni	Prunus	persica	merda2016recombination	Prunus	persica	curation	pathogenic	unspecified
CFBP5229	Xanthomonas	arboricola	pruni	Prunus		merda2016recombination	Prunus		curation	pathogenic	unspecified
CFBP5529	Xanthomonas	arboricola	pruni	Prunus	persica	merda2016recombination	Prunus	persica	curation	pathogenic	unspecified
CFBP5530	Xanthomonas	arboricola	pruni	Prunus	persica	merda2016recombination	Prunus	persica	curation	pathogenic	unspecified
CFBP5580	Xanthomonas	arboricola	pruni	Prunus	japonica	merda2016recombination	Prunus	japonica	curation	pathogenic	unspecified
CFBP5722	Xanthomonas	arboricola	pruni	Prunus	persica	merda2016recombination	Prunus	persica	curation	pathogenic	unspecified
CFBP5723	Xanthomonas	arboricola	pruni	Prunus		merda2016recombination	Prunus		curation	pathogenic	unspecified
CFBP5724	Xanthomonas	arboricola	pruni	Prunus	amygalus	merda2016recombination	Prunus	amygalus	curation	pathogenic	unspecified
CFBP5956	Xanthomonas	arboricola	corylina	Corylus	avellana	merda2016recombination	Corylus	avellana	curation	pathogenic	unspecified
CFBP6101	Xanthomonas	arboricola	corylina	Corylus	avellana	merda2016recombination	Corylus	avellana	curation	pathogenic	unspecified
CFBP6555	Xanthomonas	arboricola	corylina	Corylus	avellana	merda2016recombination	Corylus	avellana	curation	pathogenic	unspecified
CFBP6557	Xanthomonas	arboricola	juglandis	Juglans	regia	merda2016recombination	Juglans	regia	curation	pathogenic	unspecified
CFBP6600	Xanthomonas	arboricola	corylina	Corylus	avellana	merda2016recombination	Corylus	avellana	curation	pathogenic	unspecified
CFBP6653	Xanthomonas	arboricola	pruni	Prunus	persica	merda2016recombination	Prunus	persica	curation	pathogenic	unspecified
CFBP6683	Xanthomonas	arboricola		Allium	cepa	merda2016recombination	Allium	cepa	curation	pathogenic	unspecified
CFBP6762	Xanthomonas	arboricola		Fragaria	ananassa	merda2016recombination	Fragaria	ananassa	curation	non-pathogenic
CFBP6763	Xanthomonas	arboricola		Fragaria	ananassa	merda2016recombination	Fragaria	ananassa	curation	non-pathogenic
CFBP6770	Xanthomonas	arboricola		Fragaria	ananassa	merda2016recombination	Fragaria	ananassa	curation	non-pathogenic
CFBP6771	Xanthomonas	arboricola		Fragaria	ananassa	merda2016recombination	Fragaria	ananassa	curation	non-pathogenic		PD2780,LMG19145
CFBP6772	Xanthomonas	arboricola		Fragaria	ananassa	merda2016recombination	Fragaria	ananassa	curation	non-pathogenic
CFBP6773	Xanthomonas	arboricola		Fragaria	ananassa	merda2016recombination	Fragaria	ananassa	curation	non-pathogenic
CFBP6825	Xanthomonas	arboricola		Capsicum	annuum	merda2016recombination	Capsicum	annuum	curation	pathogenic	unspecified
CFBP6826	Xanthomonas	arboricola		Capsicum	annuum	merda2016recombination	Capsicum	annuum	curation	pathogenic	unspecified
CFBP6827	Xanthomonas	arboricola		Capsicum	annuum	merda2016recombination	Capsicum	annuum	curation	pathogenic	unspecified
CFBP6828	Xanthomonas	arboricola		Capsicum	annuum	merda2016recombination	Capsicum	annuum	curation	pathogenic	unspecified
CFBP7071	Xanthomonas	arboricola	juglandis	Juglans		merda2016recombination	Juglans		curation	pathogenic	unspecified
CFBP7072	Xanthomonas	arboricola	juglandis	Juglans		merda2016recombination	Juglans		curation	pathogenic	unspecified
CFBP7098	Xanthomonas	arboricola	pruni	Prunus	domestica	merda2016recombination	Prunus	domestica	curation	pathogenic	unspecified
CFBP7099	Xanthomonas	arboricola	pruni	Prunus	domestica	merda2016recombination	Prunus	domestica	curation	pathogenic	unspecified
CFBP7100	Xanthomonas	arboricola	pruni	Prunus	dulcis	merda2016recombination	Prunus	dulcis	curation	pathogenic	unspecified
CFBP7150	Xanthomonas	arboricola	celebensis	Musa	acuminata	merda2016recombination	Musa	acuminata	curation	pathogenic	unspecified
CFBP7152	Xanthomonas	arboricola		Euphorbia	pulcherrima	merda2016recombination	Euphorbia	pulcherrima	curation	pathogenic	unspecified	LMG5402,ICMP3279
CFBP7154	Xanthomonas	arboricola		Euphorbia	pulcherrima	merda2016recombination	Euphorbia	pulcherrima	curation	pathogenic	unspecified
CFBP7179	Xanthomonas	arboricola	juglandis	Juglans	regia	merda2016recombination	Juglans	regia	curation	pathogenic	unspecified
CFBP7244	Xanthomonas	arboricola	juglandis	Juglans	regia	merda2016recombination	Juglans	regia	curation	pathogenic	unspecified
CFBP7278	Xanthomonas	arboricola		Euphorbia	pulcherrima	merda2016recombination	Euphorbia	pulcherrima	curation	pathogenic	unspecified	LMG8676,ICMP7180
CFBP7294	Xanthomonas	arboricola	juglandis	Juglans	regia	merda2016recombination	Juglans	regia	curation	pathogenic	unspecified
CFBP7295	Xanthomonas	arboricola	juglandis	Juglans	regia	merda2016recombination	Juglans	regia	curation	pathogenic	unspecified
CFBP7296	Xanthomonas	arboricola	juglandis	Juglans	regia	merda2016recombination	Juglans	regia	curation	pathogenic	unspecified
CFBP7297	Xanthomonas	arboricola	juglandis	Juglans	regia	merda2016recombination	Juglans	regia	curation	pathogenic	unspecified
CFBP7298	Xanthomonas	arboricola	juglandis	Juglans	regia	merda2016recombination	Juglans	regia	curation	pathogenic	unspecified
CFBP7299	Xanthomonas	arboricola	juglandis	Juglans	regia	merda2016recombination	Juglans	regia	curation	pathogenic	unspecified
CFBP7300	Xanthomonas	arboricola	juglandis	Juglans	regia	merda2016recombination	Juglans	regia	curation	pathogenic	unspecified
CFBP7301	Xanthomonas	arboricola	juglandis	Juglans	regia	merda2016recombination	Juglans	regia	curation	pathogenic	unspecified
CFBP7302	Xanthomonas	arboricola	juglandis	Juglans	regia	merda2016recombination	Juglans	regia	curation	pathogenic	unspecified
CFBP7303	Xanthomonas	arboricola	juglandis	Juglans	regia	merda2016recombination	Juglans	regia	curation	pathogenic	unspecified
CFBP7304	Xanthomonas	arboricola	juglandis	Juglans	regia	merda2016recombination	Juglans	regia	curation	pathogenic	unspecified
CFBP7403	Xanthomonas	arboricola	arracaciae	Arracacia	xanthorrhiza	merda2016recombination	Arracacia	xanthorrhiza	curation	pathogenic	unspecified
CFBP7404	Xanthomonas	arboricola	arracaciae	Arracacia	xanthorrhiza	merda2016recombination	Arracacia	xanthorrhiza	curation	pathogenic	unspecified
CFBP7405	Xanthomonas	arboricola	arracaciae	Arracacia	xanthorrhiza	merda2016recombination	Arracacia	xanthorrhiza	curation	pathogenic	unspecified
CFBP7406	Xanthomonas	arboricola	arracaciae	Arracacia	xanthorrhiza	merda2016recombination	Arracacia	xanthorrhiza	curation	pathogenic	unspecified
CFBP7407	Xanthomonas	arboricola	arracaciae	Arracacia	xanthorrhiza	merda2016recombination	Arracacia	xanthorrhiza	curation	pathogenic	unspecified
CFBP7408	Xanthomonas	arboricola	guizotiae	Guizotia	abyssinica	merda2016recombination	Guizotia	abyssinica	curation	pathogenic	unspecified	NCPPB1932,ICMP5743,LMG731
CFBP7409	Xanthomonas	arboricola	guizotiae	Guizotia	abyssinica	merda2016recombination	Guizotia	abyssinica	curation	pathogenic	unspecified
CFBP7410	Xanthomonas	arboricola	zantedeschiae	Zantedeschiae	aethiopica	merda2016recombination	Zantedeschiae	aethiopica	curation	pathogenic	unspecified	NCPPB2978
CFBP7411	Xanthomonas	arboricola	zantedeschiae	Zantedeschiae	aethiopica	merda2016recombination	Zantedeschiae	aethiopica	curation	pathogenic	unspecified
CFBP7412	Xanthomonas	arboricola	zantedeschiae	Zantedeschiae	aethiopica	merda2016recombination	Zantedeschiae	aethiopica	curation	pathogenic	unspecified
CFBP7413	Xanthomonas	arboricola		Chrysanthemum	morifolium	merda2016recombination	Chrysanthemum	morifolium	curation	pathogenic	unspecified	NCPPB3200
CFBP7414	Xanthomonas	arboricola		Syzygium	aromaticum	merda2016recombination	Syzygium	aromaticum	curation	pathogenic	unspecified	NCPPB3218
CFBP7415	Xanthomonas	arboricola		Chrysanthemum	morifolium	merda2016recombination	Chrysanthemum	morifolium	curation	pathogenic	unspecified	NCPPB2856
CFBP7416	Xanthomonas	arboricola		Chrysanthemum	morifolium	merda2016recombination	Chrysanthemum	morifolium	curation	pathogenic	unspecified	NCPPB2864
CFBP7417	Xanthomonas	arboricola		Chrysanthemum	morifolium	merda2016recombination	Chrysanthemum	morifolium	curation	pathogenic	unspecified	NCPPB2865
CFBP7418	Xanthomonas	arboricola		Chrysanthemum	morifolium	merda2016recombination	Chrysanthemum	morifolium	curation	pathogenic	unspecified	NCPPB2866
CFBP7419	Xanthomonas	arboricola		Prunus	domestica	merda2016recombination	Prunus	domestica	curation	pathogenic	unspecified	NCPPB1826
CFBP7602	Xanthomonas	arboricola		Solanum	lycopersicum	merda2016recombination	Solanum	lycopersicum	curation	non-pathogenic		LMG8983
CFBP7603	Xanthomonas	arboricola		Solanum	lycopersicum	merda2016recombination	Solanum	lycopersicum	curation	non-pathogenic		LMG8985
CFBP7604	Xanthomonas	arboricola		Capsicum	annuum	merda2016recombination	Capsicum	annuum	curation	non-pathogenic		LMG8987
CFBP7605	Xanthomonas	arboricola		Solanum	lycopersicum	merda2016recombination	Solanum	lycopersicum	curation	non-pathogenic		LMG8990
CFBP7607	Xanthomonas	arboricola		Citrus		merda2016recombination	Citrus		curation	non-pathogenic		LMG8998
CFBP7608	Xanthomonas	arboricola		Anthurium	andreanum	merda2016recombination	Anthurium	andreanum	curation	non-pathogenic		LMG12918
CFBP7609	Xanthomonas	arboricola		Anthurium	andreanum	merda2016recombination	Anthurium	andreanum	curation	non-pathogenic		LMG12920
CFBP7610	Xanthomonas	arboricola		Pueraria	robata	merda2016recombination	Pueraria	robata	curation	non-pathogenic		LMG12940
CFBP7611	Xanthomonas	arboricola		Glycine	max	merda2016recombination	Glycine	max	curation	non-pathogenic		LMG12942
CFBP7612	Xanthomonas	arboricola		Phaseolus		merda2016recombination	Phaseolus		curation	non-pathogenic		LMG12944
CFBP7613	Xanthomonas	arboricola		Solanum	lycopersicum	merda2016recombination	Solanum	lycopersicum	curation	non-pathogenic		LMG12947
CFBP7614	Xanthomonas	arboricola		Magnolia		merda2016recombination	Magnolia		curation	non-pathogenic		LMG12948
CFBP7615	Xanthomonas	arboricola		Camellia	sinensis	merda2016recombination	Camellia	sinensis	curation	non-pathogenic		LMG12953
CFBP7616	Xanthomonas	arboricola		Pisum	sativum	merda2016recombination	Pisum	sativum	curation	non-pathogenic		LMG12954
CFBP7617	Xanthomonas	arboricola		Pisum	sativum	merda2016recombination	Pisum	sativum	curation	non-pathogenic		LMG12955
CFBP7618	Xanthomonas	arboricola		Chrysanthemum	coronarium	merda2016recombination	Chrysanthemum	coronarium	curation	non-pathogenic		LMG12956
CFBP7620	Xanthomonas	arboricola		Solanum	lycopersicum	merda2016recombination	Solanum	lycopersicum	curation	non-pathogenic		LMG8995
CFBP7622	Xanthomonas	arboricola		Phaseolus	vulgaris	merda2016recombination	Phaseolus	vulgaris	curation	non-pathogenic		LMG12455
CFBP7629	Xanthomonas	arboricola		Juglans	regia	merda2016recombination	Juglans	regia	curation	non-pathogenic
CFBP7630	Xanthomonas	arboricola		Juglans	regia	merda2016recombination	Juglans	regia	curation	non-pathogenic
CFBP7631	Xanthomonas	arboricola		Juglans	regia	merda2016recombination	Juglans	regia	curation	non-pathogenic
CFBP7632	Xanthomonas	arboricola		Juglans	regia	merda2016recombination	Juglans	regia	curation	non-pathogenic
CFBP7633	Xanthomonas	arboricola		Juglans	regia	merda2016recombination	Juglans	regia	curation	non-pathogenic
CFBP7634	Xanthomonas	arboricola		Juglans	regia	merda2016recombination	Juglans	regia	curation	non-pathogenic
CFBP7635	Xanthomonas	arboricola		Juglans	regia	merda2016recombination	Juglans	regia	curation	non-pathogenic
CFBP7636	Xanthomonas	arboricola		Juglans	regia	merda2016recombination	Juglans	regia	curation	non-pathogenic
CFBP7637	Xanthomonas	arboricola		Juglans	regia	merda2016recombination	Juglans	regia	curation	non-pathogenic
CFBP7638	Xanthomonas	arboricola		Juglans	regia	merda2016recombination	Juglans	regia	curation	non-pathogenic
CFBP7639	Xanthomonas	arboricola		Juglans	regia	merda2016recombination	Juglans	regia	curation	non-pathogenic
CFBP7640	Xanthomonas	arboricola		Juglans	regia	merda2016recombination	Juglans	regia	curation	non-pathogenic
CFBP7641	Xanthomonas	arboricola		Juglans	regia	merda2016recombination	Juglans	regia	curation	non-pathogenic
CFBP7643	Xanthomonas	arboricola	juglandis	Juglans	regia	merda2016recombination	Juglans	regia	curation	pathogenic	unspecified
CFBP7644	Xanthomonas	arboricola		Juglans	regia	merda2016recombination	Juglans	regia	curation	non-pathogenic
CFBP7645	Xanthomonas	arboricola		Juglans	regia	merda2016recombination	Juglans	regia	curation	non-pathogenic
CFBP7646	Xanthomonas	arboricola		Juglans	regia	merda2016recombination	Juglans	regia	curation	non-pathogenic
CFBP7647	Xanthomonas	arboricola		Juglans	regia	merda2016recombination	Juglans	regia	curation	non-pathogenic
CFBP7648	Xanthomonas	arboricola		Juglans	regia	merda2016recombination	Juglans	regia	curation	non-pathogenic
CFBP7649	Xanthomonas	arboricola		Juglans	regia	merda2016recombination	Juglans	regia	curation	non-pathogenic
CFBP7650	Xanthomonas	arboricola		Juglans	regia	merda2016recombination	Juglans	regia	curation	non-pathogenic
CFBP7651	Xanthomonas	arboricola		Juglans	regia	merda2016recombination	Juglans	regia	curation	non-pathogenic
CFBP7652	Xanthomonas	arboricola		Juglans	regia	merda2016recombination	Juglans	regia	curation	non-pathogenic
CFBP7653	Xanthomonas	arboricola		Juglans	regia	merda2016recombination	Juglans	regia	curation	non-pathogenic
CFBP7654	Xanthomonas	arboricola		Juglans	regia	merda2016recombination	Juglans	regia	curation	non-pathogenic
CFBP7655	Xanthomonas	arboricola		Juglans	regia	merda2016recombination	Juglans	regia	curation	non-pathogenic
CFBP7656	Xanthomonas	arboricola		Juglans	regia	merda2016recombination	Juglans	regia	curation	non-pathogenic
CFBP7697	Xanthomonas	arboricola		Phaseolus	vulgaris	merda2016recombination	Phaseolus	vulgaris	curation	non-pathogenic
CFBP8130	Xanthomonas	arboricola		Phaseolus	vulgaris	merda2016recombination	Phaseolus	vulgaris	curation	non-pathogenic
CFBP8131	Xanthomonas	arboricola		Phaseolus	vulgaris	merda2016recombination	Phaseolus	vulgaris	curation	non-pathogenic
CFBP8132	Xanthomonas	arboricola		Phaseolus	vulgaris	merda2016recombination	Phaseolus	vulgaris	curation	non-pathogenic
CFBP8133	Xanthomonas	arboricola		Phaseolus	vulgaris	merda2016recombination	Phaseolus	vulgaris	curation	non-pathogenic
CFBP8134	Xanthomonas	arboricola		Phaseolus	vulgaris	merda2016recombination	Phaseolus	vulgaris	curation	non-pathogenic
CFBP8135	Xanthomonas	arboricola		Phaseolus	vulgaris	merda2016recombination	Phaseolus	vulgaris	curation	non-pathogenic
CFBP8136	Xanthomonas	arboricola		Phaseolus	vulgaris	merda2016recombination	Phaseolus	vulgaris	curation	non-pathogenic
CFBP8137	Xanthomonas	arboricola		Phaseolus	vulgaris	merda2016recombination	Phaseolus	vulgaris	curation	non-pathogenic
CFBP8138	Xanthomonas	arboricola		Phaseolus	vulgaris	merda2016recombination	Phaseolus	vulgaris	curation	non-pathogenic
CFBP8139	Xanthomonas	arboricola		Phaseolus	vulgaris	merda2016recombination	Phaseolus	vulgaris	curation	non-pathogenic
CFBP8140	Xanthomonas	arboricola		Phaseolus	vulgaris	merda2016recombination	Phaseolus	vulgaris	curation	non-pathogenic
CFBP8141	Xanthomonas	arboricola		Phaseolus	vulgaris	merda2016recombination	Phaseolus	vulgaris	curation	non-pathogenic
CFBP8142	Xanthomonas	arboricola		Phaseolus	vulgaris	merda2016recombination	Phaseolus	vulgaris	curation	non-pathogenic
CFBP8143	Xanthomonas	arboricola		Phaseolus	vulgaris	merda2016recombination	Phaseolus	vulgaris	curation	non-pathogenic
CFBP8144	Xanthomonas	arboricola		Phaseolus	vulgaris	merda2016recombination	Phaseolus	vulgaris	curation	non-pathogenic
CFBP8145	Xanthomonas	arboricola		Phaseolus	vulgaris	merda2016recombination	Phaseolus	vulgaris	curation	non-pathogenic
CFBP8146	Xanthomonas	arboricola		Phaseolus	vulgaris	merda2016recombination	Phaseolus	vulgaris	curation	non-pathogenic
CFBP8147	Xanthomonas	arboricola		Phaseolus	vulgaris	merda2016recombination	Phaseolus	vulgaris	curation	non-pathogenic
CFBP8148	Xanthomonas	arboricola		Phaseolus	vulgaris	merda2016recombination	Phaseolus	vulgaris	curation	non-pathogenic
CFBP8149	Xanthomonas	arboricola		Phaseolus	vulgaris	merda2016recombination	Phaseolus	vulgaris	curation	non-pathogenic
CFBP8150	Xanthomonas	arboricola		Phaseolus	vulgaris	merda2016recombination	Phaseolus	vulgaris	curation	non-pathogenic
CFBP8151	Xanthomonas	arboricola		Phaseolus	vulgaris	merda2016recombination	Phaseolus	vulgaris	curation	non-pathogenic
CFBP8152	Xanthomonas	arboricola		Phaseolus	vulgaris	merda2016recombination	Phaseolus	vulgaris	curation	non-pathogenic
CFBP8153	Xanthomonas	arboricola		Phaseolus	vulgaris	merda2016recombination	Phaseolus	vulgaris	curation	non-pathogenic
CFBP8154	Xanthomonas	arboricola		Phaseolus	vulgaris	merda2016recombination	Phaseolus	vulgaris	curation	non-pathogenic
CFBP8155	Xanthomonas	arboricola		Phaseolus	vulgaris	merda2016recombination	Phaseolus	vulgaris	curation	non-pathogenic
CFBP8156	Xanthomonas	arboricola		Phaseolus	vulgaris	merda2016recombination	Phaseolus	vulgaris	curation	non-pathogenic
CFBP8157	Xanthomonas	arboricola		Phaseolus	vulgaris	merda2016recombination	Phaseolus	vulgaris	curation	non-pathogenic
CFBP8158	Xanthomonas	arboricola		Phaseolus	vulgaris	merda2016recombination	Phaseolus	vulgaris	curation	non-pathogenic
CFBP8159	Xanthomonas	arboricola		Phaseolus	vulgaris	merda2016recombination	Phaseolus	vulgaris	curation	non-pathogenic
EDTA12710	Xanthomonas	arboricola	juglandis	Juglans	regia	merda2016recombination	Juglans	regia	curation	pathogenic	unspecified
EDTA12785	Xanthomonas	arboricola	juglandis	Juglans	regia	merda2016recombination	Juglans	regia	curation	pathogenic	unspecified
ASD011	Xanthomonas	sontii		Oryza	sativa	mirghasempour2020grain	Oryza	sativa	spray	pathogenic	normal
SAM144	Xanthomonas	sontii		Oryza	sativa	mirghasempour2020grain	Oryza	sativa	spray	pathogenic	normal
MUS060	Xanthomonas	pseudoalbilineans		Paspalum	dilatatum	orian1962disease	Saccharum	officinarum	unknown	pathogenic	mild
Xaj417	Xanthomonas	arboricola	juglandis	Juglans	regia	pereira2015complete	Juglans	regia	unknown	pathogenic	unspecified
ATCC10731	Xanthomonas	translucens	translucens	Hordeum	vulgare	rademaker2006classification	Hordeum	vulgare	mist	pathogenic	unspecified
ATCC10731	Xanthomonas	translucens	translucens	Hordeum	vulgare	rademaker2006classification	Asparagus	virgatus	mist	non-pathogenic
ATCC10770	Xanthomonas	translucens	translucens	Hordeum	vulgare	rademaker2006classification	Hordeum	vulgare	mist	pathogenic	unspecified
ATCC10770	Xanthomonas	translucens	translucens	Hordeum	vulgare	rademaker2006classification	Asparagus	virgatus	mist	non-pathogenic
ATCC10771	Xanthomonas	translucens	translucens	Triticum	aestivum	rademaker2006classification	Hordeum	vulgare	mist	pathogenic	unspecified
ATCC10771	Xanthomonas	translucens	translucens	Triticum	aestivum	rademaker2006classification	Asparagus	virgatus	mist	pathogenic	unspecified
ATCC33803	Xanthomonas	translucens	arrhenatheri	Arrhenatherum	elatius	rademaker2006classification	Hordeum	vulgare	mist	non-pathogenic
ATCC33803	Xanthomonas	translucens	arrhenatheri	Arrhenatherum	elatius	rademaker2006classification	Asparagus	virgatus	mist	non-pathogenic
ATCC33804	Xanthomonas	translucens	poae	Poa	trivialis	rademaker2006classification	Hordeum	vulgare	mist	pathogenic	unspecified
ATCC33804	Xanthomonas	translucens	poae	Poa	trivialis	rademaker2006classification	Asparagus	virgatus	mist	pathogenic	unspecified
ATCC9002	Xanthomonas	translucens	translucens	Hordeum	vulgare	rademaker2006classification	Hordeum	vulgare	mist	pathogenic	unspecified
ATCC9002	Xanthomonas	translucens	translucens	Hordeum	vulgare	rademaker2006classification	Asparagus	virgatus	mist	non-pathogenic
LMG10380	Xanthomonas	translucens	graminis	Lolium	multiflorum	rademaker2006classification	Hordeum	vulgare	mist	pathogenic	unspecified
LMG10380	Xanthomonas	translucens	graminis	Lolium	multiflorum	rademaker2006classification	Asparagus	virgatus	mist	non-pathogenic
LMG5261	Xanthomonas	translucens	translucens	Secale	cereale	rademaker2006classification	Hordeum	vulgare	mist	pathogenic	unspecified
LMG5261	Xanthomonas	translucens	translucens	Secale	cereale	rademaker2006classification	Asparagus	virgatus	mist	pathogenic	unspecified
LMG5263	Xanthomonas	translucens	translucens	Triticum	aestivum	rademaker2006classification	Hordeum	vulgare	mist	pathogenic	unspecified
LMG5263	Xanthomonas	translucens	translucens	Triticum	aestivum	rademaker2006classification	Asparagus	virgatus	mist	pathogenic	unspecified
LMG679	Xanthomonas	translucens	cerealis	Bromus	inermis	rademaker2006classification	Hordeum	vulgare	mist	pathogenic	unspecified
LMG679	Xanthomonas	translucens	cerealis	Bromus	inermis	rademaker2006classification	Asparagus	virgatus	mist	pathogenic	unspecified
LMG718	Xanthomonas	translucens	phlei	Phleum	pratense	rademaker2006classification	Hordeum	vulgare	mist	pathogenic	unspecified
LMG718	Xanthomonas	translucens	phlei	Phleum	pratense	rademaker2006classification	Asparagus	virgatus	mist	non-pathogenic
LMG7392	Xanthomonas	translucens	cerealis	Secale	cereale	rademaker2006classification	Hordeum	vulgare	mist	pathogenic	unspecified
LMG7392	Xanthomonas	translucens	cerealis	Secale	cereale	rademaker2006classification	Asparagus	virgatus	mist	pathogenic	unspecified
LMG7393	Xanthomonas	translucens	cerealis	Hordeum	vulgare	rademaker2006classification	Hordeum	vulgare	mist	pathogenic	unspecified
LMG7393	Xanthomonas	translucens	cerealis	Hordeum	vulgare	rademaker2006classification	Asparagus	virgatus	mist	non-pathogenic
LMG7445	Xanthomonas	translucens	secalis	Secale	cereale	rademaker2006classification	Hordeum	vulgare	mist	pathogenic	unspecified
LMG7445	Xanthomonas	translucens	secalis	Secale	cereale	rademaker2006classification	Asparagus	virgatus	mist	pathogenic	unspecified
LMG8280	Xanthomonas	translucens	hordei	Hordeum	vulgare	rademaker2006classification	Hordeum	vulgare	mist	pathogenic	unspecified
LMG8280	Xanthomonas	translucens	hordei	Hordeum	vulgare	rademaker2006classification	Asparagus	virgatus	mist	pathogenic	unspecified
LMG8281	Xanthomonas	translucens	hordei	Hordeum	vulgare	rademaker2006classification	Hordeum	vulgare	mist	pathogenic	unspecified
LMG8281	Xanthomonas	translucens	hordei	Hordeum	vulgare	rademaker2006classification	Asparagus	virgatus	mist	non-pathogenic
LMG8282	Xanthomonas	translucens	undulosa	Triticum	aestivum	rademaker2006classification	Hordeum	vulgare	mist	pathogenic	unspecified
LMG8282	Xanthomonas	translucens	undulosa	Triticum	aestivum	rademaker2006classification	Asparagus	virgatus	mist	non-pathogenic
LMG877	Xanthomonas	translucens	secalis	Secale	cereale	rademaker2006classification	Hordeum	vulgare	mist	pathogenic	unspecified
LMG877	Xanthomonas	translucens	secalis	Secale	cereale	rademaker2006classification	Asparagus	virgatus	mist	pathogenic	unspecified
LMG878	Xanthomonas	translucens	translucens	Triticum	aestivum	rademaker2006classification	Hordeum	vulgare	mist	pathogenic	unspecified
LMG878	Xanthomonas	translucens	translucens	Triticum	aestivum	rademaker2006classification	Asparagus	virgatus	mist	non-pathogenic
LMG880	Xanthomonas	translucens	cerealis	Hordeum	vulgare	rademaker2006classification	Hordeum	vulgare	mist	pathogenic	unspecified
LMG880	Xanthomonas	translucens	cerealis	Hordeum	vulgare	rademaker2006classification	Asparagus	virgatus	mist	pathogenic	unspecified
LMG881	Xanthomonas	translucens	cerealis	Bromus	inermis	rademaker2006classification	Hordeum	vulgare	mist	pathogenic	unspecified
LMG881	Xanthomonas	translucens	cerealis	Bromus	inermis	rademaker2006classification	Asparagus	virgatus	mist	pathogenic	unspecified
LMG886	Xanthomonas	translucens	undulosa	Triticale		rademaker2006classification	Hordeum	vulgare	mist	pathogenic	unspecified
LMG886	Xanthomonas	translucens	undulosa	Triticale		rademaker2006classification	Asparagus	virgatus	mist	pathogenic	unspecified
LMG889	Xanthomonas	translucens	hordei	Hordeum	vulgare	rademaker2006classification	Hordeum	vulgare	mist	pathogenic	unspecified
LMG889	Xanthomonas	translucens	hordei	Hordeum	vulgare	rademaker2006classification	Asparagus	virgatus	mist	non-pathogenic
X1553	Xanthomonas			Asparagus	virgatus	rademaker2006classification	Hordeum	vulgare	mist	pathogenic	unspecified
X1553	Xanthomonas			Asparagus	virgatus	rademaker2006classification	Asparagus	virgatus	mist	pathogenic	unspecified
X1554	Xanthomonas			Asparagus	virgatus	rademaker2006classification	Hordeum	vulgare	mist	pathogenic	unspecified
X1554	Xanthomonas			Asparagus	virgatus	rademaker2006classification	Asparagus	virgatus	mist	pathogenic	unspecified
X1555	Xanthomonas			Asparagus	virgatus	rademaker2006classification	Hordeum	vulgare	mist	pathogenic	unspecified
X1555	Xanthomonas			Asparagus	virgatus	rademaker2006classification	Asparagus	virgatus	mist	pathogenic	unspecified
X1556	Xanthomonas			Asparagus	virgatus	rademaker2006classification	Hordeum	vulgare	mist	pathogenic	unspecified
X1556	Xanthomonas			Asparagus	virgatus	rademaker2006classification	Asparagus	virgatus	mist	pathogenic	unspecified
X1557	Xanthomonas			Asparagus	virgatus	rademaker2006classification	Hordeum	vulgare	mist	pathogenic	unspecified
X1557	Xanthomonas			Asparagus	virgatus	rademaker2006classification	Asparagus	virgatus	mist	pathogenic	unspecified
X1558	Xanthomonas			Asparagus	virgatus	rademaker2006classification	Hordeum	vulgare	mist	pathogenic	unspecified
X1558	Xanthomonas			Asparagus	virgatus	rademaker2006classification	Asparagus	virgatus	mist	pathogenic	unspecified
X1571	Xanthomonas			Asparagus	virgatus	rademaker2006classification	Hordeum	vulgare	mist	pathogenic	unspecified
X1571	Xanthomonas			Asparagus	virgatus	rademaker2006classification	Asparagus	virgatus	mist	pathogenic	unspecified
X1572	Xanthomonas			Asparagus	virgatus	rademaker2006classification	Hordeum	vulgare	mist	pathogenic	unspecified
X1572	Xanthomonas			Asparagus	virgatus	rademaker2006classification	Asparagus	virgatus	mist	pathogenic	unspecified
X1573	Xanthomonas			Asparagus	virgatus	rademaker2006classification	Hordeum	vulgare	mist	pathogenic	unspecified
X1573	Xanthomonas			Asparagus	virgatus	rademaker2006classification	Asparagus	virgatus	mist	pathogenic	unspecified
X1574	Xanthomonas			Asparagus	virgatus	rademaker2006classification	Hordeum	vulgare	mist	pathogenic	unspecified
X1574	Xanthomonas			Asparagus	virgatus	rademaker2006classification	Asparagus	virgatus	mist	pathogenic	unspecified
X1575	Xanthomonas			Asparagus	virgatus	rademaker2006classification	Hordeum	vulgare	mist	pathogenic	unspecified
X1575	Xanthomonas			Asparagus	virgatus	rademaker2006classification	Asparagus	virgatus	mist	pathogenic	unspecified
X1576	Xanthomonas			Asparagus	virgatus	rademaker2006classification	Hordeum	vulgare	mist	pathogenic	unspecified
X1576	Xanthomonas			Asparagus	virgatus	rademaker2006classification	Asparagus	virgatus	mist	pathogenic	unspecified
X1577	Xanthomonas			Asparagus	virgatus	rademaker2006classification	Hordeum	vulgare	mist	pathogenic	unspecified
X1577	Xanthomonas			Asparagus	virgatus	rademaker2006classification	Asparagus	virgatus	mist	pathogenic	unspecified
X1578	Xanthomonas			Asparagus	virgatus	rademaker2006classification	Hordeum	vulgare	mist	pathogenic	unspecified
X1578	Xanthomonas			Asparagus	virgatus	rademaker2006classification	Asparagus	virgatus	mist	pathogenic	unspecified
X1579	Xanthomonas			Asparagus	virgatus	rademaker2006classification	Hordeum	vulgare	mist	pathogenic	unspecified
X1579	Xanthomonas			Asparagus	virgatus	rademaker2006classification	Asparagus	virgatus	mist	pathogenic	unspecified
X1580	Xanthomonas			Asparagus	virgatus	rademaker2006classification	Hordeum	vulgare	mist	pathogenic	unspecified
X1580	Xanthomonas			Asparagus	virgatus	rademaker2006classification	Asparagus	virgatus	mist	pathogenic	unspecified
X1581	Xanthomonas			Asparagus	virgatus	rademaker2006classification	Hordeum	vulgare	mist	pathogenic	unspecified
X1581	Xanthomonas			Asparagus	virgatus	rademaker2006classification	Asparagus	virgatus	mist	pathogenic	unspecified
X1582	Xanthomonas			Asparagus	virgatus	rademaker2006classification	Hordeum	vulgare	mist	pathogenic	unspecified
X1582	Xanthomonas			Asparagus	virgatus	rademaker2006classification	Asparagus	virgatus	mist	pathogenic	unspecified
X1583	Xanthomonas			Asparagus	virgatus	rademaker2006classification	Hordeum	vulgare	mist	pathogenic	unspecified
X1583	Xanthomonas			Asparagus	virgatus	rademaker2006classification	Asparagus	virgatus	mist	pathogenic	unspecified
X1584	Xanthomonas			Asparagus	virgatus	rademaker2006classification	Hordeum	vulgare	mist	pathogenic	unspecified
X1584	Xanthomonas			Asparagus	virgatus	rademaker2006classification	Asparagus	virgatus	mist	pathogenic	unspecified
X1585	Xanthomonas			Asparagus	virgatus	rademaker2006classification	Hordeum	vulgare	mist	pathogenic	unspecified
X1585	Xanthomonas			Asparagus	virgatus	rademaker2006classification	Asparagus	virgatus	mist	pathogenic	unspecified
X1586	Xanthomonas			Asparagus	virgatus	rademaker2006classification	Hordeum	vulgare	mist	pathogenic	unspecified
X1586	Xanthomonas			Asparagus	virgatus	rademaker2006classification	Asparagus	virgatus	mist	pathogenic	unspecified
X1587	Xanthomonas			Asparagus	virgatus	rademaker2006classification	Hordeum	vulgare	mist	pathogenic	unspecified
X1587	Xanthomonas			Asparagus	virgatus	rademaker2006classification	Asparagus	virgatus	mist	pathogenic	unspecified
X1588	Xanthomonas			Asparagus	virgatus	rademaker2006classification	Hordeum	vulgare	mist	pathogenic	unspecified
X1588	Xanthomonas			Asparagus	virgatus	rademaker2006classification	Asparagus	virgatus	mist	pathogenic	unspecified
X1589	Xanthomonas			Asparagus	virgatus	rademaker2006classification	Hordeum	vulgare	mist	pathogenic	unspecified
X1589	Xanthomonas			Asparagus	virgatus	rademaker2006classification	Asparagus	virgatus	mist	pathogenic	unspecified
X1592	Xanthomonas			Asparagus	virgatus	rademaker2006classification	Hordeum	vulgare	mist	pathogenic	unspecified
X1592	Xanthomonas			Asparagus	virgatus	rademaker2006classification	Asparagus	virgatus	mist	pathogenic	unspecified
X1593	Xanthomonas			Asparagus	virgatus	rademaker2006classification	Hordeum	vulgare	mist	pathogenic	unspecified
X1593	Xanthomonas			Asparagus	virgatus	rademaker2006classification	Asparagus	virgatus	mist	pathogenic	unspecified
X1594	Xanthomonas			Asparagus	virgatus	rademaker2006classification	Hordeum	vulgare	mist	pathogenic	unspecified
X1594	Xanthomonas			Asparagus	virgatus	rademaker2006classification	Asparagus	virgatus	mist	pathogenic	unspecified
X1595	Xanthomonas			Asparagus	virgatus	rademaker2006classification	Hordeum	vulgare	mist	pathogenic	unspecified
X1595	Xanthomonas			Asparagus	virgatus	rademaker2006classification	Asparagus	virgatus	mist	pathogenic	unspecified
X1596	Xanthomonas			Asparagus	virgatus	rademaker2006classification	Hordeum	vulgare	mist	pathogenic	unspecified
X1596	Xanthomonas			Asparagus	virgatus	rademaker2006classification	Asparagus	virgatus	mist	pathogenic	unspecified
X1597	Xanthomonas			Asparagus	virgatus	rademaker2006classification	Hordeum	vulgare	mist	pathogenic	unspecified
X1597	Xanthomonas			Asparagus	virgatus	rademaker2006classification	Asparagus	virgatus	mist	pathogenic	unspecified
X1598	Xanthomonas			Asparagus	virgatus	rademaker2006classification	Hordeum	vulgare	mist	pathogenic	unspecified
X1598	Xanthomonas			Asparagus	virgatus	rademaker2006classification	Asparagus	virgatus	mist	pathogenic	unspecified
X1599	Xanthomonas			Asparagus	virgatus	rademaker2006classification	Hordeum	vulgare	mist	pathogenic	unspecified
X1599	Xanthomonas			Asparagus	virgatus	rademaker2006classification	Asparagus	virgatus	mist	pathogenic	unspecified
X1650	Xanthomonas	translucens	secalis	Sesamum	indicum	rademaker2006classification	Hordeum	vulgare	mist	pathogenic	unspecified
X1650	Xanthomonas	translucens	secalis	Sesamum	indicum	rademaker2006classification	Asparagus	virgatus	mist	pathogenic	unspecified
XA23	Xanthomonas	albilineans		Saccharum	officinarum	rott1996least	Zea	mays	clipping	pathogenic	normal
XA23R1	Xanthomonas	albilineans		Saccharum	officinarum	rott1996least	Zea	mays	clipping	pathogenic	normal
M92	Xanthomonas	maliensis		Ischaemum	rugosum	triplett2015characterization	Oryza	sativa	infiltration	non-pathogenic		92M,CFBP7941,LMG27591
CFBP4691	Xanthomonas	theicola		Camellia	sinensis	uehara1980canker	Camellia	sinensis	unknown	pathogenic	unspecified	ICMP6774,LMG8684,NCPPB4353
CFBP3544	Xanthomonas			Fragaria	ananassa	vandroemme2013xanthomonas	Fragaria	ananassa	spray	non-pathogenic
CFBP3549	Xanthomonas	arboricola	fragariae	Fragaria	ananassa	vandroemme2013xanthomonas	Fragaria	ananassa	spray	non-pathogenic		PD3160
CFBP5253	Xanthomonas	fragariae		Fragaria	ananassa	vandroemme2013xanthomonas	Fragaria	ananassa	spray	pathogenic	normal
CFBP5261	Xanthomonas	fragariae		Fragaria	ananassa	vandroemme2013xanthomonas	Fragaria	ananassa	spray	pathogenic	normal
CFBP6762	Xanthomonas	arboricola	fragariae	Fragaria	ananassa	vandroemme2013xanthomonas	Fragaria	ananassa	spray	non-pathogenic		PD2694
CFBP6763	Xanthomonas	arboricola	fragariae	Fragaria	ananassa	vandroemme2013xanthomonas	Fragaria	ananassa	spray	non-pathogenic		PD2697
CFBP6772	Xanthomonas	arboricola	fragariae	Fragaria	ananassa	vandroemme2013xanthomonas	Fragaria	ananassa	spray	non-pathogenic		PD2803
CFBP6773	Xanthomonas	arboricola	fragariae	Fragaria	ananassa	vandroemme2013xanthomonas	Fragaria	ananassa	spray	non-pathogenic		PD3145
LMG19144	Xanthomonas	arboricola	fragariae	Fragaria	ananassa	vandroemme2013xanthomonas	Fragaria	ananassa	spray	non-pathogenic		CFBP6770,PD2696
LMG19145	Xanthomonas	arboricola	fragariae	Fragaria	ananassa	vandroemme2013xanthomonas	Fragaria	ananassa	spray	non-pathogenic		CFBP6771,PD2780
LMG19146	Xanthomonas	arboricola	fragariae	Fragaria	ananassa	vandroemme2013xanthomonas	Fragaria	ananassa	spray	non-pathogenic		CFBP3548,PD3164
LMG25863	Xanthomonas	fragariae		Fragaria	ananassa	vandroemme2013xanthomonas	Fragaria	ananassa	spray	pathogenic	normal	GBBC-Xf920
LMG26906	Xanthomonas	arboricola		Fragaria	ananassa	vandroemme2013xanthomonas	Fragaria	ananassa	spray	non-pathogenic		R-46653,GBBC-2097
LMG26912	Xanthomonas			Fragaria	ananassa	vandroemme2013xanthomonas	Fragaria	ananassa	spray	non-pathogenic		S-Tr-1,GBBC-2049
LMG26913	Xanthomonas	arboricola	fragariae	Fragaria	ananassa	vandroemme2013xanthomonas	Fragaria	ananassa	spray	non-pathogenic		S-Tr-2,GCCB-2050
NCPPB4182	Xanthomonas	arboricola	fragariae	Fragaria	ananassa	vandroemme2013xanthomonas	Fragaria	ananassa	spray	non-pathogenic
NCPPB4183	Xanthomonas	arboricola	fragariae	Fragaria	ananassa	vandroemme2013xanthomonas	Fragaria	ananassa	spray	non-pathogenic		PD2806
LMG12455	Xanthomonas	axonopodis		Phaseolus	vulgaris	vauterin1996identification	Phaseolus	vulgaris	unknown	non-pathogenic		291-85
LMG12456	Xanthomonas			Phaseolus	vulgaris	vauterin1996identification	Phaseolus	vulgaris	unknown	non-pathogenic		174-85
LMG12457	Xanthomonas	axonopodis		Euphorbia	heterophylla	vauterin1996identification	Euphorbia	heterophylla	unknown	non-pathogenic		RAR59
LMG12458	Xanthomonas	axonopodis		Acanthospermum	hispidum	vauterin1996identification	Acanthospermum	hispidum	unknown	non-pathogenic		RAR67
LMG12459	Xanthomonas			Oryza	sativa	vauterin1996identification	Oryza	sativa	unknown	non-pathogenic		ChineseNP2
LMG12459	Xanthomonas			Oryza	sativa	vauterin1996identification	Nicotiana	tabacum	unknown	non-pathogenic		ChineseNP2
LMG12460	Xanthomonas			Oryza	sativa	vauterin1996identification	Oryza	sativa	unknown	non-pathogenic		ChineseNP3
LMG12460	Xanthomonas			Oryza	sativa	vauterin1996identification	Nicotiana	tabacum	unknown	non-pathogenic		ChineseNP3
LMG12461	Xanthomonas			Oryza	sativa	vauterin1996identification	Oryza	sativa	unknown	non-pathogenic		ChineseNP1
LMG12461	Xanthomonas			Oryza	sativa	vauterin1996identification	Nicotiana	tabacum	unknown	non-pathogenic		ChineseNP1
LMG12462	Xanthomonas			Oryza	sativa	vauterin1996identification	Oryza	sativa	unknown	non-pathogenic		TexasX1-1
LMG12462	Xanthomonas			Oryza	sativa	vauterin1996identification	Nicotiana	tabacum	unknown	non-pathogenic		TexasX1-1
LMG12918	Xanthomonas	arboricola		Anthurium	andreanum	vauterin1996identification	Anthurium	andreanum	unknown	non-pathogenic		A4658
LMG12919	Xanthomonas	arboricola		Anthurium	andreanum	vauterin1996identification	Anthurium	andreanum	unknown	non-pathogenic		A4359
LMG12920	Xanthomonas	arboricola		Anthurium	andreanum	vauterin1996identification	Anthurium	andreanum	unknown	non-pathogenic		A4360
LMG12921	Xanthomonas	translucens		Anthurium	andreanum	vauterin1996identification	Anthurium	andreanum	unknown	non-pathogenic		A4361
LMG12938	Xanthomonas			Lactuca	sativa	vauterin1996identification	Lactuca	sativa	unknown	non-pathogenic		Lettuce79-2
LMG12938	Xanthomonas			Lactuca	sativa	vauterin1996identification	Brassica	oleracea	unknown	non-pathogenic		Lettuce79-2
LMG12938	Xanthomonas			Lactuca	sativa	vauterin1996identification	Citrus	sinensis	unknown	non-pathogenic		Lettuce79-2
LMG12938	Xanthomonas			Lactuca	sativa	vauterin1996identification	Cucumis	sativus	unknown	non-pathogenic		Lettuce79-2
LMG12938	Xanthomonas			Lactuca	sativa	vauterin1996identification	Glycine	max	unknown	non-pathogenic		Lettuce79-2
LMG12938	Xanthomonas			Lactuca	sativa	vauterin1996identification	Physalis	peruviana	unknown	non-pathogenic		Lettuce79-2
LMG12938	Xanthomonas			Lactuca	sativa	vauterin1996identification	Phaseolus	vulgaris	unknown	non-pathogenic		Lettuce79-2
LMG12938	Xanthomonas			Lactuca	sativa	vauterin1996identification	Nicotiana	tabacum	unknown	non-pathogenic		Lettuce79-2
LMG12938	Xanthomonas			Lactuca	sativa	vauterin1996identification	Camellia	sinensis	unknown	non-pathogenic		Lettuce79-2
LMG12938	Xanthomonas			Lactuca	sativa	vauterin1996identification	Chrysanthemum	coronarium	unknown	non-pathogenic		Lettuce79-2
LMG12939	Xanthomonas	campestris		Lactuca	sativa	vauterin1996identification	Lactuca	sativa	unknown	non-pathogenic		Lettuce79-4
LMG12940	Xanthomonas	arboricola		Pueraria	robata	vauterin1996identification	Pueraria	robata	unknown	non-pathogenic		KZ3by
LMG12940	Xanthomonas	arboricola		Pueraria	robata	vauterin1996identification	Brassica	oleracea	unknown	non-pathogenic		KZ3by
LMG12940	Xanthomonas	arboricola		Pueraria	robata	vauterin1996identification	Citrus	sinensis	unknown	non-pathogenic		KZ3by
LMG12940	Xanthomonas	arboricola		Pueraria	robata	vauterin1996identification	Cucumis	sativus	unknown	non-pathogenic		KZ3by
LMG12940	Xanthomonas	arboricola		Pueraria	robata	vauterin1996identification	Glycine	max	unknown	non-pathogenic		KZ3by
LMG12940	Xanthomonas	arboricola		Pueraria	robata	vauterin1996identification	Physalis	peruviana	unknown	non-pathogenic		KZ3by
LMG12940	Xanthomonas	arboricola		Pueraria	robata	vauterin1996identification	Phaseolus	vulgaris	unknown	non-pathogenic		KZ3by
LMG12940	Xanthomonas	arboricola		Pueraria	robata	vauterin1996identification	Nicotiana	tabacum	unknown	non-pathogenic		KZ3by
LMG12940	Xanthomonas	arboricola		Pueraria	robata	vauterin1996identification	Camellia	sinensis	unknown	non-pathogenic		KZ3by
LMG12940	Xanthomonas	arboricola		Pueraria	robata	vauterin1996identification	Lactuca	sativa	unknown	non-pathogenic		KZ3by
LMG12940	Xanthomonas	arboricola		Pueraria	robata	vauterin1996identification	Chrysanthemum	coronarium	unknown	non-pathogenic		KZ3by
LMG12941	Xanthomonas	axonopodis		Pueraria	robata	vauterin1996identification	Pueraria	robata	unknown	non-pathogenic		KZ8801y
LMG12942	Xanthomonas	arboricola		Glycine	max	vauterin1996identification	Glycine	max	unknown	non-pathogenic		SDAX8103
LMG12942	Xanthomonas	arboricola		Glycine	max	vauterin1996identification	Brassica	oleracea	unknown	non-pathogenic		SDAX8103
LMG12942	Xanthomonas	arboricola		Glycine	max	vauterin1996identification	Citrus	sinensis	unknown	non-pathogenic		SDAX8103
LMG12942	Xanthomonas	arboricola		Glycine	max	vauterin1996identification	Cucumis	sativus	unknown	non-pathogenic		SDAX8103
LMG12942	Xanthomonas	arboricola		Glycine	max	vauterin1996identification	Physalis	peruviana	unknown	non-pathogenic		SDAX8103
LMG12942	Xanthomonas	arboricola		Glycine	max	vauterin1996identification	Phaseolus	vulgaris	unknown	non-pathogenic		SDAX8103
LMG12942	Xanthomonas	arboricola		Glycine	max	vauterin1996identification	Nicotiana	tabacum	unknown	non-pathogenic		SDAX8103
LMG12942	Xanthomonas	arboricola		Glycine	max	vauterin1996identification	Camellia	sinensis	unknown	non-pathogenic		SDAX8103
LMG12942	Xanthomonas	arboricola		Glycine	max	vauterin1996identification	Lactuca	sativa	unknown	non-pathogenic		SDAX8103
LMG12942	Xanthomonas	arboricola		Glycine	max	vauterin1996identification	Chrysanthemum	coronarium	unknown	non-pathogenic		SDAX8103
LMG12943	Xanthomonas	arboricola		Glycine	max	vauterin1996identification	Glycine	max	unknown	non-pathogenic		SDAX8501
LMG12944	Xanthomonas	arboricola		Phaseolus	vulgaris	vauterin1996identification	Phaseolus	vulgaris	unknown	non-pathogenic		BDAX5601
LMG12945	Xanthomonas	arboricola		Solanum	lycopersicum	vauterin1996identification	Lycopersicum	esculentum	unknown	non-pathogenic		TX8601
LMG12946	Xanthomonas			Solanum	lycopersicum	vauterin1996identification	Lycopersicum	esculentum	unknown	non-pathogenic		TG4
LMG12947	Xanthomonas	arboricola		Solanum	lycopersicum	vauterin1996identification	Lycopersicum	esculentum	unknown	non-pathogenic		TIKO
LMG12948	Xanthomonas	arboricola		Magnolia	virginiana	vauterin1996identification	Magnolia	virginiana	unknown	non-pathogenic		XMG8101
LMG12948	Xanthomonas	arboricola		Magnolia	virginiana	vauterin1996identification	Brassica	oleracea	unknown	non-pathogenic		XMG8101
LMG12948	Xanthomonas	arboricola		Magnolia	virginiana	vauterin1996identification	Citrus	sinensis	unknown	non-pathogenic		XMG8101
LMG12948	Xanthomonas	arboricola		Magnolia	virginiana	vauterin1996identification	Cucumis	sativus	unknown	non-pathogenic		XMG8101
LMG12948	Xanthomonas	arboricola		Magnolia	virginiana	vauterin1996identification	Glycine	max	unknown	non-pathogenic		XMG8101
LMG12948	Xanthomonas	arboricola		Magnolia	virginiana	vauterin1996identification	Physalis	peruviana	unknown	non-pathogenic		XMG8101
LMG12948	Xanthomonas	arboricola		Magnolia	virginiana	vauterin1996identification	Phaseolus	vulgaris	unknown	non-pathogenic		XMG8101
LMG12948	Xanthomonas	arboricola		Magnolia	virginiana	vauterin1996identification	Nicotiana	tabacum	unknown	non-pathogenic		XMG8101
LMG12948	Xanthomonas	arboricola		Magnolia	virginiana	vauterin1996identification	Camellia	sinensis	unknown	non-pathogenic		XMG8101
LMG12948	Xanthomonas	arboricola		Magnolia	virginiana	vauterin1996identification	Lactuca	sativa	unknown	non-pathogenic		XMG8101
LMG12948	Xanthomonas	arboricola		Magnolia	virginiana	vauterin1996identification	Chrysanthemum	coronarium	unknown	non-pathogenic		XMG8101
LMG12949	Xanthomonas	hortorum		Daucus	carota	vauterin1996identification	Daucus	carota	unknown	non-pathogenic		Xcar1
LMG12950	Xanthomonas	hortorum		Daucus	carota	vauterin1996identification	Daucus	carota	unknown	non-pathogenic		Xcar6
LMG12951	Xanthomonas	arboricola		Cannabis	sativa	vauterin1996identification	Cannabis	sativa	unknown	non-pathogenic		XCANNAG
LMG12952	Xanthomonas			Camellia	sinensis	vauterin1996identification	Camellia	sinensis	unknown	non-pathogenic		Tea712
LMG12952	Xanthomonas			Camellia	sinensis	vauterin1996identification	Brassica	oleracea	unknown	non-pathogenic		Tea712
LMG12952	Xanthomonas			Camellia	sinensis	vauterin1996identification	Citrus	sinensis	unknown	non-pathogenic		Tea712
LMG12952	Xanthomonas			Camellia	sinensis	vauterin1996identification	Cucumis	sativus	unknown	non-pathogenic		Tea712
LMG12952	Xanthomonas			Camellia	sinensis	vauterin1996identification	Glycine	max	unknown	non-pathogenic		Tea712
LMG12952	Xanthomonas			Camellia	sinensis	vauterin1996identification	Physalis	peruviana	unknown	non-pathogenic		Tea712
LMG12952	Xanthomonas			Camellia	sinensis	vauterin1996identification	Phaseolus	vulgaris	unknown	non-pathogenic		Tea712
LMG12952	Xanthomonas			Camellia	sinensis	vauterin1996identification	Nicotiana	tabacum	unknown	non-pathogenic		Tea712
LMG12952	Xanthomonas			Camellia	sinensis	vauterin1996identification	Lactuca	sativa	unknown	non-pathogenic		Tea712
LMG12952	Xanthomonas			Camellia	sinensis	vauterin1996identification	Chrysanthemum	coronarium	unknown	non-pathogenic		Tea712
LMG12953	Xanthomonas	arboricola		Camellia	sinensis	vauterin1996identification	Camellia	sinensis	unknown	non-pathogenic		Tea8404y
LMG12954	Xanthomonas	arboricola		Pisum	sativum	vauterin1996identification	Pisum	sativum	unknown	non-pathogenic	stemrot	Pea8501
LMG12955	Xanthomonas	arboricola		Pisum	sativum	vauterin1996identification	Pisum	sativum	unknown	non-pathogenic	stemrot	Pea8503
LMG12956	Xanthomonas	arboricola		Chrysanthemum	coronarium	vauterin1996identification	Chrysanthemum	coronarium	unknown	non-pathogenic	petiolerot	Chry2
LMG12957	Xanthomonas	arboricola		Chrysanthemum	coronarium	vauterin1996identification	Chrysanthemum	coronarium	unknown	non-pathogenic	petiolerot	Chry8531
LMG13546	Xanthomonas	arboricola		Salvia	rosmarinus	vauterin1996identification	Salvia	rosmarinus	unknown	non-pathogenic		A4102
LMG13549	Xanthomonas			Cheiranthus	cheiri	vauterin1996identification	Cheiranthus	cheiri	unknown	non-pathogenic		A4832
LMG8983	Xanthomonas	arboricola		Solanum	lycopersicum	vauterin1996identification	Lycopersicum	esculentum	unknown	non-pathogenic		XNP1
LMG8984	Xanthomonas	arboricola		Solanum	lycopersicum	vauterin1996identification	Lycopersicum	esculentum	unknown	non-pathogenic		XNP2
LMG8985	Xanthomonas	arboricola		Solanum	lycopersicum	vauterin1996identification	Lycopersicum	esculentum	unknown	non-pathogenic		XNP3
LMG8986	Xanthomonas	arboricola		Linaria		vauterin1996identification	Linaria		unknown	non-pathogenic		XNP4
LMG8987	Xanthomonas	arboricola		Capsicum	annuum	vauterin1996identification	Capsicum	annuum	unknown	non-pathogenic		XNP5
LMG8988	Xanthomonas	arboricola		Solanum	lycopersicum	vauterin1996identification	Lycopersicum	esculentum	unknown	non-pathogenic		XNP6
LMG8989	Xanthomonas	sacchari		Citrus	sinensis	vauterin1996identification	Citrus	sinensis	unknown	non-pathogenic		XNP7
LMG8990	Xanthomonas	arboricola		Solanum	lycopersicum	vauterin1996identification	Lycopersicum	esculentum	unknown	non-pathogenic		XNP8
LMG8991	Xanthomonas	axonopodis		Solanum	lycopersicum	vauterin1996identification	Lycopersicum	esculentum	unknown	non-pathogenic		XNP9
LMG8992	Xanthomonas	melonis		Citrus	sinensis	vauterin1996identification	Citrus	sinensis	unknown	non-pathogenic		XNP10
LMG8993	Xanthomonas	arboricola		Citrus	sinensis	vauterin1996identification	Citrus	sinensis	unknown	non-pathogenic		XNP11
LMG8994	Xanthomonas			Physalis	peruviana	vauterin1996identification	Physalis	peruviana	unknown	non-pathogenic		XNP13
LMG8995	Xanthomonas	axonopodis		Solanum	lycopersicum	vauterin1996identification	Lycopersicum	esculentum	unknown	non-pathogenic		XNP15
LMG8996	Xanthomonas	arboricola		Solanum	lycopersicum	vauterin1996identification	Lycopersicum	esculentum	unknown	non-pathogenic		XNP16
LMG8997	Xanthomonas	campestris		Solanum	lycopersicum	vauterin1996identification	Lycopersicum	esculentum	unknown	non-pathogenic		XNP17
LMG8998	Xanthomonas	arboricola		Citrus	sinensis	vauterin1996identification	Citrus	sinensis	unknown	non-pathogenic		XNP18
LMG8999	Xanthomonas	axonopodis		Solanum	lycopersicum	vauterin1996identification	Lycopersicum	esculentum	unknown	non-pathogenic		XNP20
LMG9000	Xanthomonas			Solanum	nigrum	vauterin1996identification	Solanum	nigrum	unknown	non-pathogenic		XNP21
LMG9001	Xanthomonas			Capsicum	annuum	vauterin1996identification	Capsicum	annuum	unknown	non-pathogenic		XNP22
LMG9002	Xanthomonas			Citrus	sinensis	vauterin1996identification	Citrus	sinensis	unknown	non-pathogenic		XNP24
WHRI8844	Xanthomonas	floridensis		Nasturtium	officinale	vicente2017pathogenic	Nasturtium	officinale	puncture	non-pathogenic
WHRI8844	Xanthomonas	floridensis		Nasturtium	officinale	vicente2017pathogenic	Brassica	oleracea	puncture	non-pathogenic
WHRI8846A	Xanthomonas	floridensis		Nasturtium	officinale	vicente2017pathogenic	Nasturtium	officinale	puncture	non-pathogenic
WHRI8846A	Xanthomonas	floridensis		Nasturtium	officinale	vicente2017pathogenic	Brassica	oleracea	puncture	non-pathogenic
WHRI8848	Xanthomonas	floridensis		Nasturtium	officinale	vicente2017pathogenic	Nasturtium	officinale	puncture	non-pathogenic
WHRI8848	Xanthomonas	floridensis		Nasturtium	officinale	vicente2017pathogenic	Brassica	oleracea	puncture	non-pathogenic
WHRI8851	Xanthomonas	floridensis		Nasturtium	officinale	vicente2017pathogenic	Nasturtium	officinale	puncture	non-pathogenic
WHRI8851	Xanthomonas	floridensis		Nasturtium	officinale	vicente2017pathogenic	Brassica	oleracea	puncture	non-pathogenic
WHRI8853	Xanthomonas	nasturtii		Nasturtium	officinale	vicente2017pathogenic	Nasturtium	officinale	puncture	pathogenic	severe
WHRI8853	Xanthomonas	nasturtii		Nasturtium	officinale	vicente2017pathogenic	Brassica	oleracea	puncture	non-pathogenic
WHRI8930A	Xanthomonas	nasturtii		Nasturtium	officinale	vicente2017pathogenic	Nasturtium	officinale	puncture	pathogenic	severe
WHRI8930A	Xanthomonas	nasturtii		Nasturtium	officinale	vicente2017pathogenic	Brassica	oleracea	puncture	non-pathogenic
106M	Xanthomonas	maliensis		Oryza	sativa	wonni2014analysis	Oryza	sativa	infiltration	non-pathogenic		CFBP7943,M106
120M	Xanthomonas			Oryza	sativa	wonni2014analysis	Oryza	sativa	infiltration	non-pathogenic		M120
136M	Xanthomonas			Oryza	sativa	wonni2014analysis	Oryza	sativa	infiltration	non-pathogenic		M136
89M	Xanthomonas	maliensis		Oryza	sativa	wonni2014analysis	Oryza	sativa	infiltration	non-pathogenic		M89
97M	Xanthomonas	maliensis		Oryza	sativa	wonni2014analysis	Oryza	sativa	infiltration	non-pathogenic		CFBP7942,M97
BAI10	Xanthomonas	oryzae	oryzicola	Oryza	longistaminata	wonni2014analysis	Oryza	sativa	infiltration	pathogenic	normal
BAI11	Xanthomonas	oryzae	oryzicola	Oryza	sativa	wonni2014analysis	Oryza	sativa	infiltration	pathogenic	severe	LMG25976,CFBP7342
BAI12	Xanthomonas	oryzae	oryzicola	Oryza	sativa	wonni2014analysis	Oryza	sativa	infiltration	pathogenic	normal	LMG26387
BAI13	Xanthomonas	oryzae	oryzicola	Weeds		wonni2014analysis	Oryza	sativa	infiltration	pathogenic	normal	LMG26388
BAI14	Xanthomonas	oryzae	oryzicola	Oryza	sativa	wonni2014analysis	Oryza	sativa	infiltration	pathogenic	normal	LMG26389
BAI15	Xanthomonas	oryzae	oryzicola	Oryza	sativa	wonni2014analysis	Oryza	sativa	infiltration	pathogenic	normal	LMG25977,CFBP7343
BAI16	Xanthomonas	oryzae	oryzicola	Oryza	sativa	wonni2014analysis	Oryza	sativa	infiltration	pathogenic	normal	LMG26390
BAI17	Xanthomonas	oryzae	oryzicola	Pennisetum		wonni2014analysis	Oryza	sativa	infiltration	pathogenic	normal	LMG26391
BAI18	Xanthomonas	oryzae	oryzicola	Oryza	sativa	wonni2014analysis	Oryza	sativa	infiltration	pathogenic	normal
BAI19	Xanthomonas	oryzae	oryzicola	Oryza	sativa	wonni2014analysis	Oryza	sativa	infiltration	pathogenic	severe	LMG26392
BAI20	Xanthomonas	oryzae	oryzicola	Weeds		wonni2014analysis	Oryza	sativa	infiltration	pathogenic	normal	LMG26393
BAI21	Xanthomonas	oryzae	oryzicola	Oryza	sativa	wonni2014analysis	Oryza	sativa	infiltration	pathogenic	normal	LMG26394
BAI22	Xanthomonas	oryzae	oryzicola	Oryza	longistaminata	wonni2014analysis	Oryza	sativa	infiltration	pathogenic	normal	LMG26395
BAI23	Xanthomonas	campestris	leersiae	Weeds		wonni2014analysis	Oryza	sativa	infiltration	pathogenic	mild	LMG25978,CFBP7344
BAI34	Xanthomonas	oryzae	oryzicola	Oryza	sativa	wonni2014analysis	Oryza	sativa	infiltration	pathogenic	normal
BAI35	Xanthomonas	oryzae	oryzicola	Oryza	longistaminata	wonni2014analysis	Oryza	sativa	infiltration	pathogenic	normal	LMG27225
BAI36	Xanthomonas	oryzae	oryzicola	Oryza	sativa	wonni2014analysis	Oryza	sativa	infiltration	pathogenic	normal	LMG27226
BAI37	Xanthomonas	oryzae	oryzicola	Oryza	sativa	wonni2014analysis	Oryza	sativa	infiltration	pathogenic	normal
BAI38	Xanthomonas	oryzae	oryzicola	Oryza	sativa	wonni2014analysis	Oryza	sativa	infiltration	non-pathogenic
BAI39	Xanthomonas	oryzae	oryzicola	Oryza	sativa	wonni2014analysis	Oryza	sativa	infiltration	pathogenic	normal
BAI40	Xanthomonas	oryzae	oryzicola	Oryza	sativa	wonni2014analysis	Oryza	sativa	infiltration	pathogenic	normal
BAI41	Xanthomonas	oryzae	oryzicola	Oryza	longistaminata	wonni2014analysis	Oryza	sativa	infiltration	pathogenic	normal
BAI42	Xanthomonas	oryzae	oryzicola	Oryza	sativa	wonni2014analysis	Oryza	sativa	infiltration	pathogenic	normal
BAI43	Xanthomonas	oryzae	oryzicola	Oryza	sativa	wonni2014analysis	Oryza	sativa	infiltration	pathogenic	normal	LMG27227
BAI44	Xanthomonas	oryzae	oryzicola	Oryza	sativa	wonni2014analysis	Oryza	sativa	infiltration	pathogenic	normal	LMG27228
BAI49	Xanthomonas	oryzae	oryzicola	Oryza	longistaminata	wonni2014analysis	Oryza	sativa	infiltration	pathogenic	normal
BAI5	Xanthomonas	oryzae	oryzicola	Oryza	sativa	wonni2014analysis	Oryza	sativa	infiltration	pathogenic	normal	LMG25975,CFBP7341
BAI6	Xanthomonas	oryzae	oryzicola	Oryza	sativa	wonni2014analysis	Oryza	sativa	infiltration	pathogenic	severe	LMG26385
BAI60	Xanthomonas	oryzae	oryzicola	Oryza	sativa	wonni2014analysis	Oryza	sativa	infiltration	pathogenic	mild
BAI62	Xanthomonas	oryzae	oryzicola	Brachiaria	lata	wonni2014analysis	Oryza	sativa	infiltration	pathogenic	normal
BAI65	Xanthomonas	oryzae	oryzicola	Paspalum	vaginatum	wonni2014analysis	Oryza	sativa	infiltration	pathogenic	normal
BAI68	Xanthomonas	oryzae	oryzicola	Oryza	longistaminata	wonni2014analysis	Oryza	sativa	infiltration	pathogenic	normal
BAI69	Xanthomonas	oryzae	oryzicola	Oryza	longistaminata	wonni2014analysis	Oryza	sativa	infiltration	pathogenic	normal
BAI7	Xanthomonas	oryzae	oryzicola	Oryza	longistaminata	wonni2014analysis	Oryza	sativa	infiltration	pathogenic	normal	LMG26386
BAI76	Xanthomonas	oryzae	oryzicola	Oryza	sativa	wonni2014analysis	Oryza	sativa	infiltration	pathogenic	normal
BAI8	Xanthomonas	oryzae	oryzicola	Oryza	longistaminata	wonni2014analysis	Oryza	sativa	infiltration	pathogenic	normal
BAI82	Xanthomonas	oryzae	oryzicola	Oryza	sativa	wonni2014analysis	Oryza	sativa	infiltration	pathogenic	mild
BAI9	Xanthomonas	oryzae	oryzicola	Oryza	longistaminata	wonni2014analysis	Oryza	sativa	infiltration	pathogenic	mild
BLS256	Xanthomonas	oryzae	oryzicola	Oryza	sativa	wonni2014analysis	Oryza	sativa	infiltration	pathogenic	severe	LMG27109,CFBP7109
MAI16	Xanthomonas	oryzae	oryzicola	Oryza	sativa	wonni2014analysis	Oryza	sativa	infiltration	pathogenic	normal	LMG26396
MAI17	Xanthomonas	oryzae	oryzicola	Oryza	sativa	wonni2014analysis	Oryza	sativa	infiltration	pathogenic	normal	LMG26397
MAI18	Xanthomonas	oryzae	oryzicola	Oryza	longistaminata	wonni2014analysis	Oryza	sativa	infiltration	pathogenic	mild	LMG25981,CFBP7338
MAI19	Xanthomonas	oryzae	oryzicola	Oryza	longistaminata	wonni2014analysis	Oryza	sativa	infiltration	pathogenic	normal
MAI20	Xanthomonas	oryzae	oryzicola	Oryza	longistaminata	wonni2014analysis	Oryza	sativa	infiltration	pathogenic	normal	LMG26398
MAI21	Xanthomonas	oryzae	oryzicola	Oryza	longistaminata	wonni2014analysis	Oryza	sativa	infiltration	pathogenic	mild
MAI22	Xanthomonas	oryzae	oryzicola	Oryza	barthii	wonni2014analysis	Oryza	sativa	infiltration	pathogenic	normal	LMG26399
MAI23	Xanthomonas	oryzae	oryzicola	Oryza	barthii	wonni2014analysis	Oryza	sativa	infiltration	pathogenic	normal	LMG25982,CFBP7339
MAI24	Xanthomonas	oryzae	oryzicola	Oryza	barthii	wonni2014analysis	Oryza	sativa	infiltration	pathogenic	normal
MAI25	Xanthomonas	oryzae	oryzicola	Oryza	longistaminata	wonni2014analysis	Oryza	sativa	infiltration	pathogenic	normal	LMG26400
MAI26	Xanthomonas	oryzae	oryzicola	Oryza	sativa	wonni2014analysis	Oryza	sativa	infiltration	pathogenic	mild
MAI28	Xanthomonas	oryzae	oryzicola	Oryza	sativa	wonni2014analysis	Oryza	sativa	infiltration	pathogenic	normal
MAI29	Xanthomonas	oryzae	oryzicola	Oryza	sativa	wonni2014analysis	Oryza	sativa	infiltration	pathogenic	normal	LMG27223
MAI3	Xanthomonas	oryzae	oryzicola	Oryza	sativa	wonni2014analysis	Oryza	sativa	infiltration	pathogenic	severe	LMG27221,CFBP7326
MAI30	Xanthomonas	oryzae	oryzicola	Oryza	sativa	wonni2014analysis	Oryza	sativa	infiltration	pathogenic	normal
MAI31	Xanthomonas	oryzae	oryzicola	Oryza	sativa	wonni2014analysis	Oryza	sativa	infiltration	pathogenic	normal
MAI32	Xanthomonas	oryzae	oryzicola	Oryza	sativa	wonni2014analysis	Oryza	sativa	infiltration	pathogenic	normal
MAI33	Xanthomonas	oryzae	oryzicola	Oryza	sativa	wonni2014analysis	Oryza	sativa	infiltration	pathogenic	normal
MAI34	Xanthomonas	oryzae	oryzicola	Oryza	sativa	wonni2014analysis	Oryza	sativa	infiltration	pathogenic	normal
MAI35	Xanthomonas	oryzae	oryzicola	Oryza	sativa	wonni2014analysis	Oryza	sativa	infiltration	pathogenic	normal
MAI36	Xanthomonas	oryzae	oryzicola	Oryza	barthii	wonni2014analysis	Oryza	sativa	infiltration	pathogenic	normal	LMG26401
MAI37	Xanthomonas	oryzae	oryzicola	Oryza	sativa	wonni2014analysis	Oryza	sativa	infiltration	pathogenic	normal
MAI38	Xanthomonas	oryzae	oryzicola	Oryza	sativa	wonni2014analysis	Oryza	sativa	infiltration	pathogenic	mild
MAI39	Xanthomonas	oryzae	oryzicola	Oryza	sativa	wonni2014analysis	Oryza	sativa	infiltration	non-pathogenic
MAI40	Xanthomonas	oryzae	oryzicola	Oryza	sativa	wonni2014analysis	Oryza	sativa	infiltration	pathogenic	mild
MAI41	Xanthomonas	oryzae	oryzicola	Oryza	sativa	wonni2014analysis	Oryza	sativa	infiltration	pathogenic	mild
MAI42	Xanthomonas	oryzae	oryzicola	Oryza	sativa	wonni2014analysis	Oryza	sativa	infiltration	pathogenic	normal	LMG26402
MAI43	Xanthomonas	oryzae	oryzicola	Oryza	sativa	wonni2014analysis	Oryza	sativa	infiltration	pathogenic	normal
MAI44	Xanthomonas	oryzae	oryzicola	Oryza	sativa	wonni2014analysis	Oryza	sativa	infiltration	pathogenic	normal
MAI45	Xanthomonas	oryzae	oryzicola	Oryza	sativa	wonni2014analysis	Oryza	sativa	infiltration	pathogenic	severe
MAI46	Xanthomonas	oryzae	oryzicola	Oryza	sativa	wonni2014analysis	Oryza	sativa	infiltration	pathogenic	normal	LMG27224
NCPPB4346	Xanthomonas	campestris	leersiae	Leersia	hexandra	wonni2014analysis	Oryza	sativa	infiltration	pathogenic	mild
ICMP12167	Xanthomonas	dyei		Metrosideros	excelsa	young2010new	Dysoxylum	spectabile	spray	non-pathogenic		CFBP7245,NCPPB4446
ICMP12167	Xanthomonas	dyei		Metrosideros	excelsa	young2010new	Laurelia	novae-zelandiae	spray	non-pathogenic		CFBP7245,NCPPB4446
ICMP12167	Xanthomonas	dyei		Metrosideros	excelsa	young2010new	Metrosideros	excelsa	spray	non-pathogenic		CFBP7245,NCPPB4446
ICMP16370	Xanthomonas	dyei	dysoxyli	Dysoxylum	spectabile	young2010new	Dysoxylum	spectabile	spray	pathogenic
ICMP16370	Xanthomonas	dyei	dysoxyli	Dysoxylum	spectabile	young2010new	Laurelia	novae-zelandiae	spray	non-pathogenic
ICMP16370	Xanthomonas	dyei	dysoxyli	Dysoxylum	spectabile	young2010new	Metrosideros	excelsa	spray	non-pathogenic
ICMP16372	Xanthomonas	dyei	dysoxyli	Dysoxylum	spectabile	young2010new	Dysoxylum	spectabile	spray	pathogenic
ICMP16372	Xanthomonas	dyei	dysoxyli	Dysoxylum	spectabile	young2010new	Laurelia	novae-zelandiae	spray	non-pathogenic
ICMP16372	Xanthomonas	dyei	dysoxyli	Dysoxylum	spectabile	young2010new	Metrosideros	excelsa	spray	non-pathogenic
ICMP16466	Xanthomonas	dyei	dysoxyli	Dysoxylum	spectabile	young2010new	Dysoxylum	spectabile	spray	pathogenic
ICMP16466	Xanthomonas	dyei	dysoxyli	Dysoxylum	spectabile	young2010new	Laurelia	novae-zelandiae	spray	non-pathogenic
ICMP16466	Xanthomonas	dyei	dysoxyli	Dysoxylum	spectabile	young2010new	Metrosideros	excelsa	spray	non-pathogenic
ICMP16468	Xanthomonas	dyei	dysoxyli	Dysoxylum	spectabile	young2010new	Dysoxylum	spectabile	spray	pathogenic
ICMP16468	Xanthomonas	dyei	dysoxyli	Dysoxylum	spectabile	young2010new	Laurelia	novae-zelandiae	spray	non-pathogenic
ICMP16468	Xanthomonas	dyei	dysoxyli	Dysoxylum	spectabile	young2010new	Metrosideros	excelsa	spray	non-pathogenic
ICMP16473	Xanthomonas	arboricola		Dysoxylum	spectabile	young2010new	Dysoxylum	spectabile	spray	non-pathogenic
ICMP16473	Xanthomonas	arboricola		Dysoxylum	spectabile	young2010new	Laurelia	novae-zelandiae	spray	non-pathogenic
ICMP16473	Xanthomonas	arboricola		Dysoxylum	spectabile	young2010new	Metrosideros	excelsa	spray	non-pathogenic
ICMP1921	Xanthomonas	dyei		Eriostemon	myoporoides	young2010new	Dysoxylum	spectabile	spray	pathogenic
ICMP1921	Xanthomonas	dyei		Eriostemon	myoporoides	young2010new	Laurelia	novae-zelandiae	spray	non-pathogenic
ICMP1921	Xanthomonas	dyei		Eriostemon	myoporoides	young2010new	Metrosideros	excelsa	spray	non-pathogenic
ICMP2374	Xanthomonas	dyei		Aralia		young2010new	Dysoxylum	spectabile	spray	pathogenic
ICMP2374	Xanthomonas	dyei		Aralia		young2010new	Laurelia	novae-zelandiae	spray	non-pathogenic
ICMP2374	Xanthomonas	dyei		Aralia		young2010new	Metrosideros	excelsa	spray	non-pathogenic
ICMP2415	Xanthomonas	dyei	dysoxyli	Dysoxylum	spectabile	young2010new	Dysoxylum	spectabile	spray	pathogenic		NCPPB4363
ICMP2415	Xanthomonas	dyei	dysoxyli	Dysoxylum	spectabile	young2010new	Laurelia	novae-zelandiae	spray	non-pathogenic		NCPPB4363
ICMP2415	Xanthomonas	dyei	dysoxyli	Dysoxylum	spectabile	young2010new	Metrosideros	excelsa	spray	non-pathogenic		NCPPB4363
ICMP4939	Xanthomonas	arboricola		Mahonia	lomariifolia	young2010new	Dysoxylum	spectabile	spray	non-pathogenic
ICMP4939	Xanthomonas	arboricola		Mahonia	lomariifolia	young2010new	Laurelia	novae-zelandiae	spray	non-pathogenic
ICMP4939	Xanthomonas	arboricola		Mahonia	lomariifolia	young2010new	Metrosideros	excelsa	spray	non-pathogenic
ICMP6041	Xanthomonas	dyei	eucalypti	Eucalyptus		young2010new	Dysoxylum	spectabile	spray	pathogenic
ICMP6041	Xanthomonas	dyei	eucalypti	Eucalyptus		young2010new	Laurelia	novae-zelandiae	spray	non-pathogenic
ICMP6041	Xanthomonas	dyei	eucalypti	Eucalyptus		young2010new	Metrosideros	excelsa	spray	non-pathogenic
ICMP6465	Xanthomonas	dyei	dysoxyli	Dysoxylum	spectabile	young2010new	Dysoxylum	spectabile	spray	pathogenic
ICMP6465	Xanthomonas	dyei	dysoxyli	Dysoxylum	spectabile	young2010new	Laurelia	novae-zelandiae	spray	non-pathogenic
ICMP6465	Xanthomonas	dyei	dysoxyli	Dysoxylum	spectabile	young2010new	Metrosideros	excelsa	spray	non-pathogenic
ICMP674	Xanthomonas	dyei	laureliae	Laurelia	novae-zelandiae	young2010new	Dysoxylum	spectabile	spray	non-pathogenic
ICMP674	Xanthomonas	dyei	laureliae	Laurelia	novae-zelandiae	young2010new	Laurelia	novae-zelandiae	spray	pathogenic
ICMP674	Xanthomonas	dyei	laureliae	Laurelia	novae-zelandiae	young2010new	Metrosideros	excelsa	spray	non-pathogenic
ICMP6759	Xanthomonas	dyei		Diospyros	kaki	young2010new	Dysoxylum	spectabile	spray	pathogenic
ICMP6759	Xanthomonas	dyei		Diospyros	kaki	young2010new	Laurelia	novae-zelandiae	spray	non-pathogenic
ICMP6759	Xanthomonas	dyei		Diospyros	kaki	young2010new	Metrosideros	excelsa	spray	non-pathogenic
ICMP84	Xanthomonas	dyei	laureliae	Laurelia	novae-zelandiae	young2010new	Dysoxylum	spectabile	spray	non-pathogenic		NCPPB1155
ICMP84	Xanthomonas	dyei	laureliae	Laurelia	novae-zelandiae	young2010new	Laurelia	novae-zelandiae	spray	pathogenic		NCPPB1155
ICMP84	Xanthomonas	dyei	laureliae	Laurelia	novae-zelandiae	young2010new	Metrosideros	excelsa	spray	non-pathogenic		NCPPB1155

## Sheet: paper
citationKey	title	year	yournal	authors
aritua2015draft	The draft genome sequence of Xanthomonas species strain Nyagatare, isolated from diseased bean in Rwanda.	2015	FEMS microbiology letters	Aritua, Valente and Musoni, Augustine and Kabeja, Alice and Butare, Louis and Mukamuhirwa, Floride and Gahakwa, Daphrose and Kato, Fred and Abang, Mathew M and Buruchara, Robin and Sapp, Melanie
bansal2019xanthomonas	Xanthomonas sontii sp. nov., a non-pathogenic bacterium isolated from healthy basmati rice (Oryza sativa) seeds from India	2019	bioRxiv	Bansal, Kanika and Kaur, Amandeep and Midha, Samriti and Kumar, Sanjeet and Korpole, Suresh and Patil, Prabhu B
caballero2013genome	Genome sequence of Xanthomonas arboricola pv. corylina, isolated from Turkish filbert in Colorado	2013	Genome Announc.	Caballero, Jorge Ibarra and Zerillo, Marcelo M and Snelling, Jacob and Boucher, Christina and Tisserat, Ned
cesbron2015comparative	Comparative genomics of pathogenic and nonpathogenic strains of Xanthomonas arboricola unveil molecular and evolutionary events linked to pathoadaptation	2015	Frontiers in plant science	Cesbron, Sophie and Briand, Martial and Essakhi, Salwa and Gironde, Sophie and Boureau, Tristan and Manceau, Charles and Saux, Fischer-Le and Jacques, Marie-Agn{\`e}s
CFBPdatabase	Retrieved manually from http://catalogue-cfbp.inra.fr/recherche.php on May 1st 2020	2020		te Molder, Dennie
champoiseau2006high	High variation in pathogenicity of genetically closely related strains of Xanthomonas albilineans, the sugarcane leaf scald pathogen, in Guadeloupe	2006	Phytopathology	Champoiseau, Patrice and Daugrois, J-H and Pieretti, Isabelle and Cociancich, St{\'e}phane and Royer, Monique and Rott, Philippe
daugrois2003aerial	Aerial contamination of sugarcane in Guadeloupe by two strains of Xanthomonas albilineans	2003	European journal of plant pathology	Daugrois, Jean-Heinrich and Dumont, V and Champoiseau, Patrice and Costet, Laurent and Boisne-Noc, Rosiane and Rott, Philippe
essakhi2015phylogenetic	Phylogenetic and variable-number tandem-repeat analyses identify nonpathogenic Xanthomonas arboricola lineages lacking the canonical type III secretion system	2015	Appl. Environ. Microbiol.	Essakhi, Salwa and Cesbron, Sophie and Fischer-Le Saux, Marion and Bonneau, Sophie and Jacques, Marie-Agn{\`e}s and Manceau, Charles
fang2015genome	Genome sequence of Xanthomonas sacchari R1, a biocontrol bacterium isolated from the rice seed	2015	Journal of biotechnology	Fang, Yunxia and Lin, Haiyan and Wu, Liwen and Ren, Deyong and Ye, Weijun and Dong, Guojun and Zhu, Li and Guo, Longbiao
ferrante2018xanthomonas	Xanthomonas arboricola pv. fragariae: a confirmation of the pathogenicity of the pathotype strain	2018	European Journal of Plant Pathology	Ferrante, Patrizia and Scortichini, Marco
fischer2015aggressive	Aggressive emerging pathovars of Xanthomonas arboricola represent widespread epidemic clones distinct from poorly pathogenic strains, as revealed by multilocus sequence typing	2015	Appl. Environ. Microbiol.	Fischer-Le Saux, Marion and Bonneau, Sophie and Essakhi, Salwa and Manceau, Charles and Jacques, Marie-Agn{\`e}s
garita2016comparative	Comparative genomic and phenotypic characterization of pathogenic and non-pathogenic strains of Xanthomonas arboricola reveals insights into the infection process of bacterial spot disease of stone fruits	2016	PloS one	Garita-Cambronero, Jerson and Palacio-Bielsa, Ana and Lopez, Maria M and Cubero, Jaime
garita2017pan	Pan-genomic analysis permits differentiation of virulent and non-virulent strains of Xanthomonas arboricola that cohabit Prunus spp. and elucidate bacterial virulence factors	2017	Frontiers in microbiology	Garita-Cambronero, Jerson and Palacio-Bielsa, Ana and L{\'o}pez, Mar{\'\i}a M and Cubero, Jaime
garita2018xanthomonas	Xanthomonas arboricola pv. pruni, causal agent of bacterial spot of stone fruits and almond: its genomic and phenotypic characteristics in the X. arboricola species context	2018	Molecular plant pathology	Garita-Cambronero, Jerson and Palacio-Bielsa, Ana and Cubero, Jaime
gonzalez2002characterization	Characterization of pathogenic and nonpathogenic strains of Xanthomonas axonopodis pv. manihotis by PCR-based DNA fingerprinting techniques	2002	FEMS microbiology letters	Gonzalez, Carolina and Restrepo, Silvia and Tohme, Joe and Verdier, Val{\'e}rie
hajri2010identification	Identification of a genetic lineage within Xanthomonas arboricola pv. juglandis as the causal agent of vertical oozing canker of Persian (English) walnut in France	2010	Plant pathology	Hajri, Ahmed and Meyer, Damien and Delort, F and Guillaumes, J and Brin, Christelle and Manceau, Charles
harrison2016draft	Draft genome sequences of two strains of Xanthomonas arboricola pv. celebensis isolated from banana plants	2016	Genome Announc.	Harrison, James and Grant, Murray R and Studholme, David J
hersemann2017comparative	Comparative genomics of host adaptive traits in Xanthomonas translucens pv. graminis	2017	BMC genomics	Hersemann, Lena and Wibberg, Daniel and Blom, Jochen and Goesmann, Alexander and Widmer, Franco and Vorh{\"o}lter, Frank-J{\"o}rg and K{\"o}lliker, Roland
higuera2015draft	Draft genome sequences of four Xanthomonas arboricola pv. juglandis strains associated with walnut blight in Chile	2015	Genome Announc.	Higuera, Gast{\'o}n and Gonz{\'a}lez-Escalona, Narjol and V{\'e}liz, Camila and Vera, Francisca and Romero, Jaime
ignatov2015draft	Draft genome sequence of Xanthomonas arboricola strain 3004, a causal agent of bacterial disease on barley	2015	Genome Announc.	Ignatov, Alexander N and Kyrova, Elena I and Vinogradova, Svetlana V and Kamionskaya, Anastasia M and Schaad, Norman W and Luster, Douglas G
jacobs2015comparative	Comparative genomics of a cannabis pathogen reveals insight into the evolution of pathogenicity in Xanthomonas	2015	Frontiers in plant science	Jacobs, Jonathan M and Pesce, C{\'e}line and Lefeuvre, Pierre and Koebnik, Ralf
janse1983yellow	Yellow disease in Scilla tubergeniana and related bulbs caused by Xanthomonas campestris pv. hyacinthi	1983	Netherlands Journal of Plant Pathology	Janse, JD and Miller, HJ
karamura2015comparative	Comparative pathogenicity studies of the Xanthomonas vasicola species on maize, sugarcane and banana	2015	Afr. J. Plant Sci	Karamura, G and Smith, Julian and Studholme, David and Kubiriba, Jerome and Karamura, E
kawaguchi2014biological	Biological control of bacterial spot on peach by nonpathogenic Xanthomonascampestris strains AZ98101 and AZ98106	2014	Journal of general plant pathology	Kawaguchi, Akira and Inoue, Koji and Inoue, Yasuhiro
kolliker2006genetic	Genetic diversity and pathogenicity of the grass pathogen Xanthomonas translucens pv. graminis	2006	Systematic and applied microbiology	K{\"o}lliker, Roland and Kraehenbuehl, Rolf and Boller, Beat and Widmer, Franco
lee2020characterization	Characterization, Phylogeny, and Genome Analyses of Nonpathogenic Xanthomonas campestris Strains Isolated from Brassica Seeds	2020	Phytopathology	Lee, Yung-An and Yang, Pei-Yu and Huang, Shau-Chang
meline2019role	Role of the acquisition of a type 3 secretion system in the emergence of novel pathogenic strains of Xanthomonas	2019	Molecular plant pathology	Meline, Val{\'e}rian and Delage, Wesley and Brin, Chrystelle and Li-Marchetti, Camille and Sochard, Daniel and Arlat, Matthieu and Rousseau, C{\'e}line and Darrasse, Armelle and Briand, Martial and Lebreton, Guillaume
merda2016recombination	Recombination-prone bacterial strains form a reservoir from which epidemic clones emerge in agroecosystems	2016	Environmental microbiology reports	Merda, D{\'e}borah and Bonneau, Sophie and Guimbaud, Jean-Fran{\c{c}}ois and Durand, Karine and Brin, Chrystelle and Boureau, Tristan and Lemaire, Christophe and Jacques, Marie-Agn{\`e}s and Fischer-Le Saux, Marion
mirghasempour2020grain	A Grain Rot of Rice in Iran Caused by a Xanthomonas Strain Closely Related to X. sacchari	2020	Plant Disease	Mirghasempour, S Ali and Huang, Shiwen and Studholme, David J and Brady, Carrie L
orian1962disease	A disease of Paspalum dilatatum in Mauritius caused by a species of bacterium closely resembling Xanthomonas albilineans (Ashby) Dowson	1962	Rev. Agric. Sucr. Ile Maurice	Orian, G
pereira2015complete	Complete Genome Sequence of Xanthomonas arboricola pv. juglandis 417, a Copper-Resistant Strain Isolated from Juglans regia L.	2015	Genome Announc.	Pereira, Ulisses P and Gouran, Hossein and Nascimento, Rafael and Adaskaveg, James E and Goulart, Luiz Ricardo and Dandekar, Abhaya M
rademaker2006classification	Classification and identification of Xanthomonas translucens isolates, including those pathogenic to ornamental asparagus	2006	Phytopathology	Rademaker, JLW and Norman, DJ and Forster, RL and Louws, FJ and Schultz, MH and De Bruijn, FJ
rott1996least	At least two separate gene clusters are involved in albicidin production by Xanthomonas albilineans.	1996	Journal of bacteriology	Rott, Philippe C and Costet, Laurent and Davis, Michael J and Frutos, Roger and Gabriel, Dean W
triplett2015characterization	Characterization of a novel clade of Xanthomonas isolated from rice leaves in Mali and proposal of Xanthomonas maliensis sp. nov.	2015	Antonie Van Leeuwenhoek	Triplett, Lindsay R and Verdier, Val{\'e}rie and Campillo, Tony and Van Malderghem, Cinzia and Cleenwerck, Ilse and Maes, Martine and Deblais, Lo{\"\i}c and Corral, Rene and Koita, Ousmane and Cottyn, Bart
uehara1980canker	Canker of tea, a new disease, and its causal bacterium Xanthomonas campestris pv. theaecola Uehara \& Arai pv. nov.	1980	Bulletin of the Faculty of Agriculture Kagoshima University	Uehara, K and Arai, K and Nonaka, T and Sano, I
vandroemme2013xanthomonas	Xanthomonas arboricola pv. fragariae: whats in a name	2013	Plant pathology	Vandroemme, Joachim and Cottyn, Bart and Pothier, Jo{\"e}l F and Pfl{\"u}ger, Valentin and Duffy, Brion and Maes, Martine
vauterin1996identification	Identification of non-pathogenic Xanthomonas strains associated with plants	1996	Systematic and applied microbiology	Vauterin, Luc and Yang, Ping and Alvarez, Anne and Takikawa, Yuichi and Roth, Don A and Vidaver, Anne K and Stall, Robert E and Kersters, Karel and Swings, Jean
vicente2017pathogenic	Pathogenic, phenotypic and molecular characterisation of Xanthomonas nasturtii sp. nov. and Xanthomonas floridensis sp. nov., new species of Xanthomonas associated with watercress production in Florida	2017	International journal of systematic and evolutionary microbiology	Vicente, Joana G and Rothwell, Steve and Holub, Eric B and Studholme, David J
wonni2014analysis	Analysis of Xanthomonas oryzae pv. oryzicola population in Mali and Burkina Faso reveals a high level of genetic and pathogenic diversity	2014	Phytopathology	Wonni, I and Cottyn, B and Detemmerman, L and Dao, S and Ouedraogo, L and Sarra, S and Tekete, C and Poussier, S and Corral, R and Triplett, L
young2010new	New Zealand strains of plant pathogenic bacteria classified by multi-locus sequence analysis; proposal of Xanthomonas dyei sp. nov.	2010	Plant pathology	Young, JM and Wilkie, JP and Park, D-C and Watson, DRW

## Sheet: Query Results
strain	alias_of	genus	species	subspecies	hostGenus	hostSpecies	pathogenicity	source
106M		Xanthomonas	maliensis		Oryza	sativa	non-pathogenic	wonni2014analysis
120M		Xanthomonas			Oryza	sativa	non-pathogenic	wonni2014analysis
136M		Xanthomonas			Oryza	sativa	non-pathogenic	wonni2014analysis
89M		Xanthomonas	maliensis		Oryza	sativa	non-pathogenic	wonni2014analysis
97M		Xanthomonas	maliensis		Oryza	sativa	non-pathogenic	wonni2014analysis
AZ98101		Xanthomonas	campestris		Festuca	pratensis	non-pathogenic	kawaguchi2014biological
AZ98106		Xanthomonas	campestris		Panicum	bisulcatum	non-pathogenic	kawaguchi2014biological
BAI38		Xanthomonas	oryzae	oryzicola	Oryza	sativa	non-pathogenic	wonni2014analysis
CFBP1022		Xanthomonas	arboricola		Juglans	regia	non-pathogenic	essakhi2015phylogenetic,merda2016recombination
CFBP7602		Xanthomonas	arboricola		Solanum	lycopersicum	non-pathogenic	merda2016recombination,vauterin1996identification
CFBP7603		Xanthomonas	arboricola		Solanum	lycopersicum	non-pathogenic	merda2016recombination,vauterin1996identification
CFBP7604		Xanthomonas	arboricola		Capsicum	annuum	non-pathogenic	merda2016recombination,vauterin1996identification
CFBP7605		Xanthomonas	arboricola		Solanum	lycopersicum	non-pathogenic	merda2016recombination,vauterin1996identification
CFBP7607		Xanthomonas	arboricola		Citrus		non-pathogenic	merda2016recombination,vauterin1996identification
CFBP7608		Xanthomonas	arboricola		Anthurium	andreanum	non-pathogenic	merda2016recombination,vauterin1996identification
CFBP7609		Xanthomonas	arboricola		Anthurium	andreanum	non-pathogenic	merda2016recombination,vauterin1996identification
CFBP7610		Xanthomonas	arboricola		Pueraria	robata	non-pathogenic	merda2016recombination,vauterin1996identification
CFBP7611		Xanthomonas	arboricola		Glycine	max	non-pathogenic	merda2016recombination,vauterin1996identification
CFBP7612		Xanthomonas	arboricola		Phaseolus		non-pathogenic	merda2016recombination,vauterin1996identification
CFBP7613		Xanthomonas	arboricola		Solanum	lycopersicum	non-pathogenic	merda2016recombination,vauterin1996identification
CFBP7614		Xanthomonas	arboricola		Magnolia		non-pathogenic	merda2016recombination,vauterin1996identification
CFBP7615		Xanthomonas	arboricola		Camellia	sinensis	non-pathogenic	merda2016recombination,vauterin1996identification
CFBP7616		Xanthomonas	arboricola		Pisum	sativum	non-pathogenic	merda2016recombination,vauterin1996identification
CFBP7617		Xanthomonas	arboricola		Pisum	sativum	non-pathogenic	merda2016recombination,vauterin1996identification
CFBP7618		Xanthomonas	arboricola		Chrysanthemum	coronarium	non-pathogenic	merda2016recombination,vauterin1996identification
CFBP7620		Xanthomonas	arboricola		Solanum	lycopersicum	non-pathogenic	merda2016recombination,vauterin1996identification
CFBP7622		Xanthomonas	arboricola		Phaseolus	vulgaris	non-pathogenic	merda2016recombination,vauterin1996identification
CFBP7629		Xanthomonas	arboricola		Juglans	regia	non-pathogenic	essakhi2015phylogenetic,merda2016recombination
CFBP7630		Xanthomonas	arboricola		Juglans	regia	non-pathogenic	essakhi2015phylogenetic,merda2016recombination
CFBP7631		Xanthomonas	arboricola		Juglans	regia	non-pathogenic	essakhi2015phylogenetic,merda2016recombination
CFBP7632		Xanthomonas	arboricola		Juglans	regia	non-pathogenic	essakhi2015phylogenetic,merda2016recombination
CFBP7633		Xanthomonas	arboricola		Juglans	regia	non-pathogenic	essakhi2015phylogenetic,merda2016recombination
CFBP7634		Xanthomonas	arboricola		Juglans	regia	non-pathogenic	cesbron2015comparative,essakhi2015phylogenetic,merda2016recombination
CFBP7635		Xanthomonas	arboricola		Juglans	regia	non-pathogenic	essakhi2015phylogenetic,merda2016recombination
CFBP7636		Xanthomonas	arboricola		Juglans	regia	non-pathogenic	essakhi2015phylogenetic,merda2016recombination
CFBP7637		Xanthomonas	arboricola		Juglans	regia	non-pathogenic	essakhi2015phylogenetic,merda2016recombination
CFBP7638		Xanthomonas	arboricola		Juglans	regia	non-pathogenic	essakhi2015phylogenetic,merda2016recombination
CFBP7639		Xanthomonas	arboricola		Juglans	regia	non-pathogenic	essakhi2015phylogenetic,merda2016recombination
CFBP7640		Xanthomonas	arboricola		Juglans	regia	non-pathogenic	essakhi2015phylogenetic,merda2016recombination
CFBP7641		Xanthomonas	arboricola		Juglans	regia	non-pathogenic	essakhi2015phylogenetic,merda2016recombination
CFBP7644		Xanthomonas	arboricola		Juglans	regia	non-pathogenic	essakhi2015phylogenetic,merda2016recombination
CFBP7645		Xanthomonas	arboricola		Juglans	regia	non-pathogenic	essakhi2015phylogenetic,merda2016recombination
CFBP7646		Xanthomonas	arboricola		Juglans	regia	non-pathogenic	essakhi2015phylogenetic,merda2016recombination
CFBP7647		Xanthomonas	arboricola		Juglans	regia	non-pathogenic	essakhi2015phylogenetic,merda2016recombination
CFBP7648		Xanthomonas	arboricola		Juglans	regia	non-pathogenic	essakhi2015phylogenetic,merda2016recombination
CFBP7649		Xanthomonas	arboricola		Juglans	regia	non-pathogenic	essakhi2015phylogenetic,merda2016recombination
CFBP7650		Xanthomonas	arboricola		Juglans	regia	non-pathogenic	essakhi2015phylogenetic,merda2016recombination
CFBP7651		Xanthomonas	arboricola		Juglans	regia	non-pathogenic	cesbron2015comparative,essakhi2015phylogenetic,merda2016recombination
CFBP7652		Xanthomonas	arboricola		Juglans	regia	non-pathogenic	essakhi2015phylogenetic,merda2016recombination
CFBP7653		Xanthomonas	arboricola		Juglans	regia	non-pathogenic	essakhi2015phylogenetic,merda2016recombination
CFBP7654		Xanthomonas	arboricola		Juglans	regia	non-pathogenic	essakhi2015phylogenetic,merda2016recombination
CFBP7655		Xanthomonas	arboricola		Juglans	regia	non-pathogenic	essakhi2015phylogenetic,merda2016recombination
CFBP7656		Xanthomonas	arboricola		Juglans	regia	non-pathogenic	essakhi2015phylogenetic,merda2016recombination
CFBP7697		Xanthomonas	arboricola		Phaseolus	vulgaris	non-pathogenic	merda2016recombination
CFBP7698		Xanthomonas	cannabis		Phaseolus	vulgaris	non-pathogenic	meline2019role
CFBP7700		Xanthomonas	campestris		Phaseolus	vulgaris	non-pathogenic	meline2019role
CFBP7912		Xanthomonas	cannabis		Phaseolus	vulgaris	non-pathogenic	meline2019role
CFBP8130		Xanthomonas	arboricola		Phaseolus	vulgaris	non-pathogenic	merda2016recombination
CFBP8131		Xanthomonas	arboricola		Phaseolus	vulgaris	non-pathogenic	merda2016recombination
CFBP8132		Xanthomonas	arboricola		Phaseolus	vulgaris	non-pathogenic	merda2016recombination
CFBP8133		Xanthomonas	arboricola		Phaseolus	vulgaris	non-pathogenic	merda2016recombination
CFBP8134		Xanthomonas	arboricola		Phaseolus	vulgaris	non-pathogenic	merda2016recombination
CFBP8135		Xanthomonas	arboricola		Phaseolus	vulgaris	non-pathogenic	merda2016recombination
CFBP8136		Xanthomonas	arboricola		Phaseolus	vulgaris	non-pathogenic	merda2016recombination
CFBP8137		Xanthomonas	arboricola		Phaseolus	vulgaris	non-pathogenic	merda2016recombination
CFBP8138		Xanthomonas	arboricola		Phaseolus	vulgaris	non-pathogenic	merda2016recombination
CFBP8139		Xanthomonas	arboricola		Phaseolus	vulgaris	non-pathogenic	merda2016recombination
CFBP8140		Xanthomonas	arboricola		Phaseolus	vulgaris	non-pathogenic	merda2016recombination
CFBP8141		Xanthomonas	arboricola		Phaseolus	vulgaris	non-pathogenic	merda2016recombination
CFBP8142		Xanthomonas	arboricola		Phaseolus	vulgaris	non-pathogenic	merda2016recombination
CFBP8143		Xanthomonas	arboricola		Phaseolus	vulgaris	non-pathogenic	merda2016recombination
CFBP8144		Xanthomonas	arboricola		Phaseolus	vulgaris	non-pathogenic	merda2016recombination
CFBP8145		Xanthomonas	arboricola		Phaseolus	vulgaris	non-pathogenic	merda2016recombination
CFBP8146		Xanthomonas	arboricola		Phaseolus	vulgaris	non-pathogenic	merda2016recombination
CFBP8147		Xanthomonas	arboricola		Phaseolus	vulgaris	non-pathogenic	merda2016recombination
CFBP8148		Xanthomonas	arboricola		Phaseolus	vulgaris	non-pathogenic	merda2016recombination
CFBP8149		Xanthomonas	arboricola		Phaseolus	vulgaris	non-pathogenic	merda2016recombination
CFBP8150		Xanthomonas	arboricola		Phaseolus	vulgaris	non-pathogenic	merda2016recombination
CFBP8151		Xanthomonas	arboricola		Phaseolus	vulgaris	non-pathogenic	merda2016recombination
CFBP8152		Xanthomonas	arboricola		Phaseolus	vulgaris	non-pathogenic	merda2016recombination
CFBP8153		Xanthomonas	arboricola		Phaseolus	vulgaris	non-pathogenic	merda2016recombination
CFBP8154		Xanthomonas	arboricola		Phaseolus	vulgaris	non-pathogenic	merda2016recombination
CFBP8155		Xanthomonas	arboricola		Phaseolus	vulgaris	non-pathogenic	merda2016recombination
CFBP8156		Xanthomonas	arboricola		Phaseolus	vulgaris	non-pathogenic	merda2016recombination
CFBP8157		Xanthomonas	arboricola		Phaseolus	vulgaris	non-pathogenic	merda2016recombination
CFBP8158		Xanthomonas	arboricola		Phaseolus	vulgaris	non-pathogenic	merda2016recombination
CFBP8159		Xanthomonas	arboricola		Phaseolus	vulgaris	non-pathogenic	merda2016recombination
CIAT1059		Xanthomonas	axonopodis	maniholtis	Maniholt	esculenta	non-pathogenic	gonzalez2002characterization
CIAT1135		Xanthomonas	axonopodis	maniholtis	Maniholt	esculenta	non-pathogenic	gonzalez2002characterization
CIO188		Xanthomonas	axonopodis	maniholtis	Maniholt	esculenta	non-pathogenic	gonzalez2002characterization
CITA124		Xanthomonas	arboricola	pruni	Prunus	persica	non-pathogenic	garita2017pan
CITA14		Xanthomonas	arboricola	pruni	Prunus	persica	non-pathogenic	garita2017pan
CITA149		Xanthomonas	arboricola	pruni	Prunus	laurocerasus	non-pathogenic	garita2017pan
CITA42		Xanthomonas	arboricola	pruni	Prunus	mahaleb	non-pathogenic	garita2017pan
CITA44		Xanthomonas	arboricola	pruni	Prunus	mahaleb	non-pathogenic	garita2016comparative
CITA49		Xanthomonas	arboricola	pruni	Prunus		non-pathogenic	garita2017pan
CITA51		Xanthomonas	arboricola	pruni	Prunus	amygdalus	non-pathogenic	garita2017pan
GPEPC101		Xanthomonas	albilineans		Saccharum	officinarum	non-pathogenic	champoiseau2006high
GPEPC106		Xanthomonas	albilineans		Saccharum	officinarum	non-pathogenic	champoiseau2006high
GPEPC125		Xanthomonas	albilineans		Saccharum	officinarum	non-pathogenic	champoiseau2006high
GPEPC17		Xanthomonas	albilineans		Saccharum	officinarum	non-pathogenic	champoiseau2006high
GPEPC23		Xanthomonas	albilineans		Saccharum	officinarum	non-pathogenic	champoiseau2006high
GPEPC81		Xanthomonas	albilineans		Saccharum	officinarum	non-pathogenic	champoiseau2006high
GPEPC83		Xanthomonas	albilineans		Saccharum	officinarum	non-pathogenic	champoiseau2006high
GPEPC84		Xanthomonas	albilineans		Saccharum	officinarum	non-pathogenic	champoiseau2006high
GPEPC86		Xanthomonas	albilineans		Saccharum	officinarum	non-pathogenic	champoiseau2006high
ICMP12167		Xanthomonas	dyei		Metrosideros	excelsa	non-pathogenic	young2010new
ICMP16473		Xanthomonas	arboricola		Dysoxylum	spectabile	non-pathogenic	young2010new
LMG12456		Xanthomonas			Phaseolus	vulgaris	non-pathogenic	vauterin1996identification
LMG12457		Xanthomonas	axonopodis		Euphorbia	heterophylla	non-pathogenic	vauterin1996identification
LMG12458		Xanthomonas	axonopodis		Acanthospermum	hispidum	non-pathogenic	vauterin1996identification
LMG12459		Xanthomonas			Oryza	sativa	non-pathogenic	vauterin1996identification
LMG12460		Xanthomonas			Oryza	sativa	non-pathogenic	vauterin1996identification
LMG12461		Xanthomonas			Oryza	sativa	non-pathogenic	vauterin1996identification
LMG12462		Xanthomonas			Oryza	sativa	non-pathogenic	vauterin1996identification
LMG12919		Xanthomonas	arboricola		Anthurium	andreanum	non-pathogenic	vauterin1996identification
LMG12921		Xanthomonas	translucens		Anthurium	andreanum	non-pathogenic	vauterin1996identification
LMG12938		Xanthomonas			Lactuca	sativa	non-pathogenic	vauterin1996identification
LMG12939		Xanthomonas	campestris		Lactuca	sativa	non-pathogenic	vauterin1996identification
LMG12941		Xanthomonas	axonopodis		Pueraria	robata	non-pathogenic	vauterin1996identification
LMG12943		Xanthomonas	arboricola		Glycine	max	non-pathogenic	vauterin1996identification
LMG12949		Xanthomonas	hortorum		Daucus	carota	non-pathogenic	vauterin1996identification
LMG12950		Xanthomonas	hortorum		Daucus	carota	non-pathogenic	vauterin1996identification
LMG12951		Xanthomonas	arboricola		Cannabis	sativa	non-pathogenic	vauterin1996identification
LMG12952		Xanthomonas			Camellia	sinensis	non-pathogenic	vauterin1996identification
LMG12957		Xanthomonas	arboricola		Chrysanthemum	coronarium	non-pathogenic	vauterin1996identification
LMG13546		Xanthomonas	arboricola		Salvia	rosmarinus	non-pathogenic	vauterin1996identification
LMG13549		Xanthomonas			Cheiranthus	cheiri	non-pathogenic	vauterin1996identification
LMG8986		Xanthomonas	arboricola		Linaria		non-pathogenic	vauterin1996identification
LMG8989		Xanthomonas	sacchari		Citrus	sinensis	non-pathogenic	vauterin1996identification
LMG8992		Xanthomonas	melonis		Citrus	sinensis	non-pathogenic	vauterin1996identification
LMG8993		Xanthomonas	arboricola		Citrus	sinensis	non-pathogenic	vauterin1996identification
LMG8994		Xanthomonas			Physalis	peruviana	non-pathogenic	vauterin1996identification
LMG9000		Xanthomonas			Solanum	nigrum	non-pathogenic	vauterin1996identification
LMG9001		Xanthomonas			Capsicum	annuum	non-pathogenic	vauterin1996identification
LMG9002		Xanthomonas			Citrus	sinensis	non-pathogenic	vauterin1996identification
MAI39		Xanthomonas	oryzae	oryzicola	Oryza	sativa	non-pathogenic	wonni2014analysis
nA1		Xanthomonas	campestris		Brassica	oleracea	non-pathogenic	lee2020characterization
nA2		Xanthomonas	campestris		Brassica	oleracea	non-pathogenic	lee2020characterization
NCPPB1131		Xanthomonas			Musa	acuminata	non-pathogenic	karamura2015comparative
NCPPB1132		Xanthomonas			Musa	acuminata	non-pathogenic	karamura2015comparative
NCPPB1159		Xanthomonas	axonopodis	maniholtis	Maniholt	esculenta	non-pathogenic	gonzalez2002characterization
nE1		Xanthomonas	campestris		Brassica	oleracea	non-pathogenic	lee2020characterization
nN1		Xanthomonas	campestris		Brassica	oleracea	non-pathogenic	lee2020characterization
nS1		Xanthomonas	campestris		Brassica	oleracea	non-pathogenic	lee2020characterization
nT1		Xanthomonas	campestris		Brassica	oleracea	non-pathogenic	lee2020characterization
ORST172c3		Xanthomonas	axonopodis	maniholtis	Maniholt	esculenta	non-pathogenic	gonzalez2002characterization
ORST4		Xanthomonas	axonopodis	maniholtis	Maniholt	esculenta	non-pathogenic	gonzalez2002characterization
PPL1		Xanthomonas	sontii		Oryza	sativa	non-pathogenic	bansal2019xanthomonas
PPL2		Xanthomonas	sontii		Oryza	sativa	non-pathogenic	bansal2019xanthomonas
PPL3		Xanthomonas	sontii		Oryza	sativa	non-pathogenic	bansal2019xanthomonas
R1		Xanthomonas	sacchari		Oryza	sativa	non-pathogenic	fang2015genome
WHRI8844		Xanthomonas	floridensis		Nasturtium	officinale	non-pathogenic	vicente2017pathogenic
WHRI8846A		Xanthomonas	floridensis		Nasturtium	officinale	non-pathogenic	vicente2017pathogenic
WHRI8848		Xanthomonas	floridensis		Nasturtium	officinale	non-pathogenic	vicente2017pathogenic
WHRI8851		Xanthomonas	floridensis		Nasturtium	officinale	non-pathogenic	vicente2017pathogenic
XAS3		Xanthomonas	pseudoalbilineans		Saccharum	officinarum	non-pathogenic	daugrois2003aerial
XTG25		Xanthomonas	translucens	graminis	Lolium	multiflorum	non-pathogenic	kolliker2006genetic
CFBP7943	106M	Xanthomonas	maliensis		Oryza	sativa	non-pathogenic	wonni2014analysis
M106	106M	Xanthomonas	maliensis		Oryza	sativa	non-pathogenic	wonni2014analysis
M120	120M	Xanthomonas			Oryza	sativa	non-pathogenic	wonni2014analysis
M136	136M	Xanthomonas			Oryza	sativa	non-pathogenic	wonni2014analysis
M89	89M	Xanthomonas	maliensis		Oryza	sativa	non-pathogenic	wonni2014analysis
CFBP7942	97M	Xanthomonas	maliensis		Oryza	sativa	non-pathogenic	wonni2014analysis
M97	97M	Xanthomonas	maliensis		Oryza	sativa	non-pathogenic	wonni2014analysis
MAFF106642	AZ98101	Xanthomonas	campestris		Festuca	pratensis	non-pathogenic	kawaguchi2014biological
MAFF106644	AZ98106	Xanthomonas	campestris		Panicum	bisulcatum	non-pathogenic	kawaguchi2014biological
LMG8983	CFBP7602	Xanthomonas	arboricola		Solanum	lycopersicum	non-pathogenic	merda2016recombination,vauterin1996identification
XNP1	CFBP7602	Xanthomonas	arboricola		Solanum	lycopersicum	non-pathogenic	merda2016recombination,vauterin1996identification
LMG8985	CFBP7603	Xanthomonas	arboricola		Solanum	lycopersicum	non-pathogenic	merda2016recombination,vauterin1996identification
XNP3	CFBP7603	Xanthomonas	arboricola		Solanum	lycopersicum	non-pathogenic	merda2016recombination,vauterin1996identification
LMG8987	CFBP7604	Xanthomonas	arboricola		Capsicum	annuum	non-pathogenic	merda2016recombination,vauterin1996identification
XNP5	CFBP7604	Xanthomonas	arboricola		Capsicum	annuum	non-pathogenic	merda2016recombination,vauterin1996identification
LMG8990	CFBP7605	Xanthomonas	arboricola		Solanum	lycopersicum	non-pathogenic	merda2016recombination,vauterin1996identification
XNP8	CFBP7605	Xanthomonas	arboricola		Solanum	lycopersicum	non-pathogenic	merda2016recombination,vauterin1996identification
LMG8998	CFBP7607	Xanthomonas	arboricola		Citrus		non-pathogenic	merda2016recombination,vauterin1996identification
XNP18	CFBP7607	Xanthomonas	arboricola		Citrus		non-pathogenic	merda2016recombination,vauterin1996identification
A4658	CFBP7608	Xanthomonas	arboricola		Anthurium	andreanum	non-pathogenic	merda2016recombination,vauterin1996identification
LMG12918	CFBP7608	Xanthomonas	arboricola		Anthurium	andreanum	non-pathogenic	merda2016recombination,vauterin1996identification
A4360	CFBP7609	Xanthomonas	arboricola		Anthurium	andreanum	non-pathogenic	merda2016recombination,vauterin1996identification
LMG12920	CFBP7609	Xanthomonas	arboricola		Anthurium	andreanum	non-pathogenic	merda2016recombination,vauterin1996identification
KZ3by	CFBP7610	Xanthomonas	arboricola		Pueraria	robata	non-pathogenic	merda2016recombination,vauterin1996identification
LMG12940	CFBP7610	Xanthomonas	arboricola		Pueraria	robata	non-pathogenic	merda2016recombination,vauterin1996identification
LMG12942	CFBP7611	Xanthomonas	arboricola		Glycine	max	non-pathogenic	merda2016recombination,vauterin1996identification
SDAX8103	CFBP7611	Xanthomonas	arboricola		Glycine	max	non-pathogenic	merda2016recombination,vauterin1996identification
BDAX5601	CFBP7612	Xanthomonas	arboricola		Phaseolus		non-pathogenic	merda2016recombination,vauterin1996identification
LMG12944	CFBP7612	Xanthomonas	arboricola		Phaseolus		non-pathogenic	merda2016recombination,vauterin1996identification
LMG12947	CFBP7613	Xanthomonas	arboricola		Solanum	lycopersicum	non-pathogenic	merda2016recombination,vauterin1996identification
TIKO	CFBP7613	Xanthomonas	arboricola		Solanum	lycopersicum	non-pathogenic	merda2016recombination,vauterin1996identification
LMG12948	CFBP7614	Xanthomonas	arboricola		Magnolia		non-pathogenic	merda2016recombination,vauterin1996identification
XMG8101	CFBP7614	Xanthomonas	arboricola		Magnolia		non-pathogenic	merda2016recombination,vauterin1996identification
LMG12953	CFBP7615	Xanthomonas	arboricola		Camellia	sinensis	non-pathogenic	merda2016recombination,vauterin1996identification
Tea8404y	CFBP7615	Xanthomonas	arboricola		Camellia	sinensis	non-pathogenic	merda2016recombination,vauterin1996identification
LMG12954	CFBP7616	Xanthomonas	arboricola		Pisum	sativum	non-pathogenic	merda2016recombination,vauterin1996identification
Pea8501	CFBP7616	Xanthomonas	arboricola		Pisum	sativum	non-pathogenic	merda2016recombination,vauterin1996identification
LMG12955	CFBP7617	Xanthomonas	arboricola		Pisum	sativum	non-pathogenic	merda2016recombination,vauterin1996identification
Pea8503	CFBP7617	Xanthomonas	arboricola		Pisum	sativum	non-pathogenic	merda2016recombination,vauterin1996identification
Chry2	CFBP7618	Xanthomonas	arboricola		Chrysanthemum	coronarium	non-pathogenic	merda2016recombination,vauterin1996identification
LMG12956	CFBP7618	Xanthomonas	arboricola		Chrysanthemum	coronarium	non-pathogenic	merda2016recombination,vauterin1996identification
LMG8995	CFBP7620	Xanthomonas	arboricola		Solanum	lycopersicum	non-pathogenic	merda2016recombination,vauterin1996identification
XNP15	CFBP7620	Xanthomonas	arboricola		Solanum	lycopersicum	non-pathogenic	merda2016recombination,vauterin1996identification
291-85	CFBP7622	Xanthomonas	arboricola		Phaseolus	vulgaris	non-pathogenic	merda2016recombination,vauterin1996identification
LMG12455	CFBP7622	Xanthomonas	arboricola		Phaseolus	vulgaris	non-pathogenic	merda2016recombination,vauterin1996identification
P8-20	CFBP7629	Xanthomonas	arboricola		Juglans	regia	non-pathogenic	essakhi2015phylogenetic,merda2016recombination
P9-12	CFBP7630	Xanthomonas	arboricola		Juglans	regia	non-pathogenic	essakhi2015phylogenetic,merda2016recombination
P11-21	CFBP7631	Xanthomonas	arboricola		Juglans	regia	non-pathogenic	essakhi2015phylogenetic,merda2016recombination
P8-15	CFBP7632	Xanthomonas	arboricola		Juglans	regia	non-pathogenic	essakhi2015phylogenetic,merda2016recombination
P8-6	CFBP7633	Xanthomonas	arboricola		Juglans	regia	non-pathogenic	essakhi2015phylogenetic,merda2016recombination
P8-10	CFBP7634	Xanthomonas	arboricola		Juglans	regia	non-pathogenic	cesbron2015comparative,essakhi2015phylogenetic,merda2016recombination
P2-21	CFBP7635	Xanthomonas	arboricola		Juglans	regia	non-pathogenic	essakhi2015phylogenetic,merda2016recombination
P7-27	CFBP7636	Xanthomonas	arboricola		Juglans	regia	non-pathogenic	essakhi2015phylogenetic,merda2016recombination
P3-6	CFBP7637	Xanthomonas	arboricola		Juglans	regia	non-pathogenic	essakhi2015phylogenetic,merda2016recombination
P3-24	CFBP7638	Xanthomonas	arboricola		Juglans	regia	non-pathogenic	essakhi2015phylogenetic,merda2016recombination
P8-14	CFBP7639	Xanthomonas	arboricola		Juglans	regia	non-pathogenic	essakhi2015phylogenetic,merda2016recombination
P7-18	CFBP7640	Xanthomonas	arboricola		Juglans	regia	non-pathogenic	essakhi2015phylogenetic,merda2016recombination
P2-7	CFBP7641	Xanthomonas	arboricola		Juglans	regia	non-pathogenic	essakhi2015phylogenetic,merda2016recombination
P10-14	CFBP7644	Xanthomonas	arboricola		Juglans	regia	non-pathogenic	essakhi2015phylogenetic,merda2016recombination
P7-4	CFBP7645	Xanthomonas	arboricola		Juglans	regia	non-pathogenic	essakhi2015phylogenetic,merda2016recombination
P10-8	CFBP7646	Xanthomonas	arboricola		Juglans	regia	non-pathogenic	essakhi2015phylogenetic,merda2016recombination
P2-4	CFBP7647	Xanthomonas	arboricola		Juglans	regia	non-pathogenic	essakhi2015phylogenetic,merda2016recombination
P11-12	CFBP7648	Xanthomonas	arboricola		Juglans	regia	non-pathogenic	essakhi2015phylogenetic,merda2016recombination
P10-25	CFBP7649	Xanthomonas	arboricola		Juglans	regia	non-pathogenic	essakhi2015phylogenetic,merda2016recombination
P10-19	CFBP7650	Xanthomonas	arboricola		Juglans	regia	non-pathogenic	essakhi2015phylogenetic,merda2016recombination
CS5F	CFBP7651	Xanthomonas	arboricola		Juglans	regia	non-pathogenic	cesbron2015comparative,essakhi2015phylogenetic,merda2016recombination
SPS1	CFBP7652	Xanthomonas	arboricola		Juglans	regia	non-pathogenic	essakhi2015phylogenetic,merda2016recombination
CS2	CFBP7653	Xanthomonas	arboricola		Juglans	regia	non-pathogenic	essakhi2015phylogenetic,merda2016recombination
CB1	CFBP7654	Xanthomonas	arboricola		Juglans	regia	non-pathogenic	essakhi2015phylogenetic,merda2016recombination
P16-11	CFBP7655	Xanthomonas	arboricola		Juglans	regia	non-pathogenic	essakhi2015phylogenetic,merda2016recombination
P9-21	CFBP7656	Xanthomonas	arboricola		Juglans	regia	non-pathogenic	essakhi2015phylogenetic,merda2016recombination
CFBP7245	ICMP12167	Xanthomonas	dyei		Metrosideros	excelsa	non-pathogenic	young2010new
NCPPB4446	ICMP12167	Xanthomonas	dyei		Metrosideros	excelsa	non-pathogenic	young2010new
174-85	LMG12456	Xanthomonas			Phaseolus	vulgaris	non-pathogenic	vauterin1996identification
RAR59	LMG12457	Xanthomonas	axonopodis		Euphorbia	heterophylla	non-pathogenic	vauterin1996identification
RAR67	LMG12458	Xanthomonas	axonopodis		Acanthospermum	hispidum	non-pathogenic	vauterin1996identification
ChineseNP2	LMG12459	Xanthomonas			Oryza	sativa	non-pathogenic	vauterin1996identification
ChineseNP3	LMG12460	Xanthomonas			Oryza	sativa	non-pathogenic	vauterin1996identification
ChineseNP1	LMG12461	Xanthomonas			Oryza	sativa	non-pathogenic	vauterin1996identification
TexasX1-1	LMG12462	Xanthomonas			Oryza	sativa	non-pathogenic	vauterin1996identification
A4359	LMG12919	Xanthomonas	arboricola		Anthurium	andreanum	non-pathogenic	vauterin1996identification
A4361	LMG12921	Xanthomonas	translucens		Anthurium	andreanum	non-pathogenic	vauterin1996identification
Lettuce79-2	LMG12938	Xanthomonas			Lactuca	sativa	non-pathogenic	vauterin1996identification
Lettuce79-4	LMG12939	Xanthomonas	campestris		Lactuca	sativa	non-pathogenic	vauterin1996identification
KZ8801y	LMG12941	Xanthomonas	axonopodis		Pueraria	robata	non-pathogenic	vauterin1996identification
SDAX8501	LMG12943	Xanthomonas	arboricola		Glycine	max	non-pathogenic	vauterin1996identification
Xcar1	LMG12949	Xanthomonas	hortorum		Daucus	carota	non-pathogenic	vauterin1996identification
Xcar6	LMG12950	Xanthomonas	hortorum		Daucus	carota	non-pathogenic	vauterin1996identification
XCANNAG	LMG12951	Xanthomonas	arboricola		Cannabis	sativa	non-pathogenic	vauterin1996identification
Tea712	LMG12952	Xanthomonas			Camellia	sinensis	non-pathogenic	vauterin1996identification
Chry8531	LMG12957	Xanthomonas	arboricola		Chrysanthemum	coronarium	non-pathogenic	vauterin1996identification
A4102	LMG13546	Xanthomonas	arboricola		Salvia	rosmarinus	non-pathogenic	vauterin1996identification
A4832	LMG13549	Xanthomonas			Cheiranthus	cheiri	non-pathogenic	vauterin1996identification
XNP4	LMG8986	Xanthomonas	arboricola		Linaria		non-pathogenic	vauterin1996identification
XNP7	LMG8989	Xanthomonas	sacchari		Citrus	sinensis	non-pathogenic	vauterin1996identification
XNP10	LMG8992	Xanthomonas	melonis		Citrus	sinensis	non-pathogenic	vauterin1996identification
XNP11	LMG8993	Xanthomonas	arboricola		Citrus	sinensis	non-pathogenic	vauterin1996identification
XNP13	LMG8994	Xanthomonas			Physalis	peruviana	non-pathogenic	vauterin1996identification
XNP21	LMG9000	Xanthomonas			Solanum	nigrum	non-pathogenic	vauterin1996identification
XNP22	LMG9001	Xanthomonas			Capsicum	annuum	non-pathogenic	vauterin1996identification
XNP24	LMG9002	Xanthomonas			Citrus	sinensis	non-pathogenic	vauterin1996identification
A1	nA1	Xanthomonas	campestris		Brassica	oleracea	non-pathogenic	lee2020characterization
A2	nA2	Xanthomonas	campestris		Brassica	oleracea	non-pathogenic	lee2020characterization
ATCC23380	NCPPB1159	Xanthomonas	axonopodis	maniholtis	Maniholt	esculenta	non-pathogenic	gonzalez2002characterization
E1	nE1	Xanthomonas	campestris		Brassica	oleracea	non-pathogenic	lee2020characterization
N1	nN1	Xanthomonas	campestris		Brassica	oleracea	non-pathogenic	lee2020characterization
S1	nS1	Xanthomonas	campestris		Brassica	oleracea	non-pathogenic	lee2020characterization
T1	nT1	Xanthomonas	campestris		Brassica	oleracea	non-pathogenic	lee2020characterization
GPE39	XAS3	Xanthomonas	pseudoalbilineans		Saccharum	officinarum	non-pathogenic	daugrois2003aerial
10.0343		Xanthomonas	arboricola	pruni	Prunus	laurocerasus	pathogenic	garita2016comparative
10.0400		Xanthomonas	arboricola	pruni	Prunus	laurocerasus	pathogenic	garita2016comparative
10.0439		Xanthomonas	arboricola	pruni	Prunus	laurocerasus	pathogenic	garita2016comparative
12591		Xanthomonas	arboricola	juglandis	Juglans	regia	pathogenic	hajri2010identification
12714		Xanthomonas	arboricola	juglandis	Juglans	regia	pathogenic	hajri2010identification
12766		Xanthomonas	arboricola	juglandis	Juglans	regia	pathogenic	hajri2010identification
12767		Xanthomonas	arboricola	juglandis	Juglans	regia	pathogenic	hajri2010identification
12768		Xanthomonas	arboricola	juglandis	Juglans	regia	pathogenic	hajri2010identification
12769		Xanthomonas	arboricola	juglandis	Juglans	regia	pathogenic	hajri2010identification
12774		Xanthomonas	arboricola	juglandis	Juglans	regia	pathogenic	hajri2010identification
12776		Xanthomonas	arboricola	juglandis	Juglans	regia	pathogenic	hajri2010identification
12777		Xanthomonas	arboricola	juglandis	Juglans	regia	pathogenic	hajri2010identification
12778		Xanthomonas	arboricola	juglandis	Juglans	regia	pathogenic	hajri2010identification
12779		Xanthomonas	arboricola	juglandis	Juglans	regia	pathogenic	hajri2010identification
3004		Xanthomonas	arboricola		Hordeum	vulgare	pathogenic	ignatov2015draft
ASD011		Xanthomonas	sontii		Oryza	sativa	pathogenic	mirghasempour2020grain
ATCC10731		Xanthomonas	translucens	translucens	Hordeum	vulgare	pathogenic	rademaker2006classification
ATCC10770		Xanthomonas	translucens	translucens	Hordeum	vulgare	pathogenic	rademaker2006classification
ATCC10771		Xanthomonas	translucens	translucens	Triticum	aestivum	pathogenic	rademaker2006classification
ATCC33804		Xanthomonas	translucens	poae	Poa	trivialis	pathogenic	rademaker2006classification
ATCC9002		Xanthomonas	translucens	translucens	Hordeum	vulgare	pathogenic	rademaker2006classification
BAI10		Xanthomonas	oryzae	oryzicola	Oryza	longistaminata	pathogenic	wonni2014analysis
BAI11		Xanthomonas	oryzae	oryzicola	Oryza	sativa	pathogenic	wonni2014analysis
BAI12		Xanthomonas	oryzae	oryzicola	Oryza	sativa	pathogenic	wonni2014analysis
BAI13		Xanthomonas	oryzae	oryzicola	Weeds		pathogenic	wonni2014analysis
BAI14		Xanthomonas	oryzae	oryzicola	Oryza	sativa	pathogenic	wonni2014analysis
BAI15		Xanthomonas	oryzae	oryzicola	Oryza	sativa	pathogenic	wonni2014analysis
BAI16		Xanthomonas	oryzae	oryzicola	Oryza	sativa	pathogenic	wonni2014analysis
BAI17		Xanthomonas	oryzae	oryzicola	Pennisetum		pathogenic	wonni2014analysis
BAI18		Xanthomonas	oryzae	oryzicola	Oryza	sativa	pathogenic	wonni2014analysis
BAI19		Xanthomonas	oryzae	oryzicola	Oryza	sativa	pathogenic	wonni2014analysis
BAI20		Xanthomonas	oryzae	oryzicola	Weeds		pathogenic	wonni2014analysis
BAI21		Xanthomonas	oryzae	oryzicola	Oryza	sativa	pathogenic	wonni2014analysis
BAI22		Xanthomonas	oryzae	oryzicola	Oryza	longistaminata	pathogenic	wonni2014analysis
BAI23		Xanthomonas	campestris	leersiae	Weeds		pathogenic	wonni2014analysis
BAI34		Xanthomonas	oryzae	oryzicola	Oryza	sativa	pathogenic	wonni2014analysis
BAI35		Xanthomonas	oryzae	oryzicola	Oryza	longistaminata	pathogenic	wonni2014analysis
BAI36		Xanthomonas	oryzae	oryzicola	Oryza	sativa	pathogenic	wonni2014analysis
BAI37		Xanthomonas	oryzae	oryzicola	Oryza	sativa	pathogenic	wonni2014analysis
BAI39		Xanthomonas	oryzae	oryzicola	Oryza	sativa	pathogenic	wonni2014analysis
BAI40		Xanthomonas	oryzae	oryzicola	Oryza	sativa	pathogenic	wonni2014analysis
BAI41		Xanthomonas	oryzae	oryzicola	Oryza	longistaminata	pathogenic	wonni2014analysis
BAI42		Xanthomonas	oryzae	oryzicola	Oryza	sativa	pathogenic	wonni2014analysis
BAI43		Xanthomonas	oryzae	oryzicola	Oryza	sativa	pathogenic	wonni2014analysis
BAI44		Xanthomonas	oryzae	oryzicola	Oryza	sativa	pathogenic	wonni2014analysis
BAI49		Xanthomonas	oryzae	oryzicola	Oryza	longistaminata	pathogenic	wonni2014analysis
BAI5		Xanthomonas	oryzae	oryzicola	Oryza	sativa	pathogenic	wonni2014analysis
BAI6		Xanthomonas	oryzae	oryzicola	Oryza	sativa	pathogenic	wonni2014analysis
BAI60		Xanthomonas	oryzae	oryzicola	Oryza	sativa	pathogenic	wonni2014analysis
BAI62		Xanthomonas	oryzae	oryzicola	Brachiaria	lata	pathogenic	wonni2014analysis
BAI65		Xanthomonas	oryzae	oryzicola	Paspalum	vaginatum	pathogenic	wonni2014analysis
BAI68		Xanthomonas	oryzae	oryzicola	Oryza	longistaminata	pathogenic	wonni2014analysis
BAI69		Xanthomonas	oryzae	oryzicola	Oryza	longistaminata	pathogenic	wonni2014analysis
BAI7		Xanthomonas	oryzae	oryzicola	Oryza	longistaminata	pathogenic	wonni2014analysis
BAI76		Xanthomonas	oryzae	oryzicola	Oryza	sativa	pathogenic	wonni2014analysis
BAI8		Xanthomonas	oryzae	oryzicola	Oryza	longistaminata	pathogenic	wonni2014analysis
BAI82		Xanthomonas	oryzae	oryzicola	Oryza	sativa	pathogenic	wonni2014analysis
BAI9		Xanthomonas	oryzae	oryzicola	Oryza	longistaminata	pathogenic	wonni2014analysis
BC2527		Xanthomonas	arboricola		Capsicum	annuum	pathogenic	merda2016recombination
BC2528		Xanthomonas	arboricola		Capsicum	annuum	pathogenic	merda2016recombination
BC2529		Xanthomonas	arboricola		Capsicum	annuum	pathogenic	merda2016recombination
BC2667a		Xanthomonas	arboricola		Capsicum	annuum	pathogenic	merda2016recombination
BC2667b		Xanthomonas	arboricola		Capsicum	annuum	pathogenic	merda2016recombination
BC2668		Xanthomonas	arboricola		Capsicum	annuum	pathogenic	merda2016recombination
BC2669		Xanthomonas	arboricola		Capsicum	annuum	pathogenic	merda2016recombination
BC2670		Xanthomonas	arboricola		Capsicum	annuum	pathogenic	merda2016recombination
BLS256		Xanthomonas	oryzae	oryzicola	Oryza	sativa	pathogenic	wonni2014analysis
BXO1		Xanthomonas	oryzae	oryzicola	Oryza	sativa	pathogenic	bansal2019xanthomonas
CFBP1156		Xanthomonas	hyacinthi		Scilla	tubergeniana	pathogenic	janse1983yellow
CFBP1159		Xanthomonas	arboricola	corylina	Corylus	maxima	pathogenic	merda2016recombination
CFBP176		Xanthomonas	arboricola	juglandis	Juglans	regia	pathogenic	merda2016recombination
CFBP1846		Xanthomonas	arboricola	corylina	Corylus	avellana	pathogenic	merda2016recombination
CFBP1847		Xanthomonas	arboricola	corylina	Corylus	avellana	pathogenic	merda2016recombination
CFBP1848		Xanthomonas	arboricola	corylina	Corylus	avellana	pathogenic	merda2016recombination
CFBP1851		Xanthomonas	axonopodis	maniholtis	Maniholt	esculenta	pathogenic	gonzalez2002characterization
CFBP1941		Xanthomonas	euvesicatoria		Lycopersicum	esculentum	pathogenic	essakhi2015phylogenetic
CFBP2113		Xanthomonas	arboricola	populi	Populus	interamericana	pathogenic	merda2016recombination
CFBP2528		Xanthomonas	arboricola	juglandis	Juglans	regia	pathogenic	cesbron2015comparative,essakhi2015phylogenetic,hajri2010identification,merda2016recombination
CFBP2564		Xanthomonas	arboricola	juglandis	Juglans	regia	pathogenic	merda2016recombination
CFBP2565		Xanthomonas	arboricola	corylina	Corylus	avellana	pathogenic	merda2016recombination
CFBP2568		Xanthomonas	arboricola	juglandis	Juglans	regia	pathogenic	merda2016recombination
CFBP2632		Xanthomonas	arboricola	juglandis	Juglans	regia	pathogenic	merda2016recombination
CFBP2666		Xanthomonas	arboricola	populi	Populus	interamericana	pathogenic	merda2016recombination
CFBP2669		Xanthomonas	arboricola	populi	Populus	canadensis	pathogenic	merda2016recombination
CFBP2983		Xanthomonas	arboricola	populi	Populus	canadensis	pathogenic	merda2016recombination
CFBP2985		Xanthomonas	arboricola	populi	Populus	interamericana	pathogenic	merda2016recombination
CFBP2986		Xanthomonas	arboricola	populi	Populus	interamericana	pathogenic	merda2016recombination
CFBP3004		Xanthomonas	arboricola	populi	Populus	interamericana	pathogenic	merda2016recombination
CFBP3121		Xanthomonas	arboricola	populi	Salix	alba	pathogenic	merda2016recombination
CFBP3122		Xanthomonas	arboricola	populi	Salix	alba	pathogenic	merda2016recombination
CFBP3123		Xanthomonas	arboricola	populi	Populus	canadensis	pathogenic	merda2016recombination
CFBP3124		Xanthomonas	arboricola	populi	Populus	generosa	pathogenic	merda2016recombination
CFBP3338		Xanthomonas	arboricola	populi	Populus	interamericana	pathogenic	merda2016recombination
CFBP3342		Xanthomonas	arboricola	populi	Salix		pathogenic	merda2016recombination
CFBP3343		Xanthomonas	arboricola	populi	Populus		pathogenic	merda2016recombination
CFBP3344		Xanthomonas	arboricola	populi	Salixs		pathogenic	merda2016recombination
CFBP3523		Xanthomonas	arboricola	celebensis	Musa	acuminata	pathogenic	harrison2016draft,merda2016recombination
CFBP3839		Xanthomonas	arboricola	populi	Populus	deltoides	pathogenic	merda2016recombination
CFBP3893		Xanthomonas	arboricola	pruni	Prunus	persica	pathogenic	merda2016recombination
CFBP3894		Xanthomonas	arboricola	pruni	Prunus	salicina	pathogenic	essakhi2015phylogenetic,garita2016comparative,merda2016recombination
CFBP3898		Xanthomonas	arboricola	pruni	Prunus	domestica	pathogenic	merda2016recombination
CFBP3900		Xanthomonas	arboricola	pruni	Prunus	persica	pathogenic	merda2016recombination
CFBP3901		Xanthomonas	arboricola	pruni	Prunus	armeniaca	pathogenic	merda2016recombination
CFBP3921		Xanthomonas	arboricola	pruni	Prunus	persica	pathogenic	merda2016recombination
CFBP4021		Xanthomonas	arboricola		Magnolia		pathogenic	merda2016recombination
CFBP4023		Xanthomonas	arboricola		Magnolia	stellata	pathogenic	merda2016recombination
CFBP411		Xanthomonas	arboricola	pruni	Prunus	persica	pathogenic	merda2016recombination
CFBP4691		Xanthomonas	theicola		Camellia	sinensis	pathogenic	uehara1980canker
CFBP5229		Xanthomonas	arboricola	pruni	Prunus		pathogenic	merda2016recombination
CFBP5241		Xanthomonas	campestris	campestris	Brassica	oleracea	pathogenic	essakhi2015phylogenetic
CFBP5253		Xanthomonas	fragariae		Fragaria	ananassa	pathogenic	vandroemme2013xanthomonas
CFBP5261		Xanthomonas	fragariae		Fragaria	ananassa	pathogenic	vandroemme2013xanthomonas
CFBP5529		Xanthomonas	arboricola	pruni	Prunus	persica	pathogenic	merda2016recombination
CFBP5530		Xanthomonas	arboricola	pruni	Prunus	persica	pathogenic	garita2016comparative,merda2016recombination
CFBP5580		Xanthomonas	arboricola	pruni	Prunus	japonica	pathogenic	merda2016recombination
CFBP5618		Xanthomonas	euvesicatoria		Capsicum	annuum	pathogenic	essakhi2015phylogenetic
CFBP5722		Xanthomonas	arboricola	pruni	Prunus	persica	pathogenic	merda2016recombination
CFBP5723		Xanthomonas	arboricola	pruni	Prunus		pathogenic	merda2016recombination
CFBP5724		Xanthomonas	arboricola	pruni	Prunus	amygdalus	pathogenic	garita2016comparative,merda2016recombination
CFBP5956		Xanthomonas	arboricola	corylina	Corylus	avellana	pathogenic	merda2016recombination
CFBP6101		Xanthomonas	arboricola	corylina	Corylus	avellana	pathogenic	merda2016recombination
CFBP6555		Xanthomonas	arboricola	corylina	Corylus	avellana	pathogenic	merda2016recombination
CFBP6557		Xanthomonas	arboricola	juglandis	Juglans	regia	pathogenic	merda2016recombination
CFBP6600		Xanthomonas	arboricola	corylina	Corylus	avellana	pathogenic	merda2016recombination
CFBP6653		Xanthomonas	arboricola	pruni	Prunus	persica	pathogenic	merda2016recombination
CFBP6683		Xanthomonas	arboricola		Allium	cepa	pathogenic	merda2016recombination
CFBP6825		Xanthomonas	arboricola		Capsicum	annuum	pathogenic	merda2016recombination
CFBP6826		Xanthomonas	arboricola		Capsicum	annuum	pathogenic	merda2016recombination
CFBP6827		Xanthomonas	arboricola		Capsicum	annuum	pathogenic	merda2016recombination
CFBP6828		Xanthomonas	arboricola		Capsicum	annuum	pathogenic	merda2016recombination
CFBP7071		Xanthomonas	arboricola	juglandis	Juglans		pathogenic	merda2016recombination
CFBP7072		Xanthomonas	arboricola	juglandis	Juglans		pathogenic	merda2016recombination
CFBP7098		Xanthomonas	arboricola	pruni	Prunus	domestica	pathogenic	merda2016recombination
CFBP7099		Xanthomonas	arboricola	pruni	Prunus	domestica	pathogenic	merda2016recombination
CFBP7100		Xanthomonas	arboricola	pruni	Prunus	dulcis	pathogenic	merda2016recombination
CFBP7150		Xanthomonas	arboricola	celebensis	Musa	acuminata	pathogenic	merda2016recombination
CFBP7152		Xanthomonas	arboricola		Euphorbia	pulcherrima	pathogenic	fischer2015aggressive,merda2016recombination
CFBP7154		Xanthomonas	arboricola		Euphorbia	pulcherrima	pathogenic	fischer2015aggressive,merda2016recombination
CFBP7179		Xanthomonas	arboricola	juglandis	Juglans	regia	pathogenic	cesbron2015comparative,essakhi2015phylogenetic,fischer2015aggressive,hajri2010identification,merda2016recombination
CFBP7244		Xanthomonas	arboricola	juglandis	Juglans	regia	pathogenic	merda2016recombination
CFBP7277		Xanthomonas	axonopodis	poinsettiicola	Euphorbia	pulcherrima	pathogenic	fischer2015aggressive
CFBP7278		Xanthomonas	arboricola		Euphorbia	pulcherrima	pathogenic	fischer2015aggressive,merda2016recombination
CFBP7279		Xanthomonas	arboricola	juglandis	Juglans	regia	pathogenic	fischer2015aggressive
CFBP7294		Xanthomonas	arboricola	juglandis	Juglans	regia	pathogenic	fischer2015aggressive,merda2016recombination
CFBP7295		Xanthomonas	arboricola	juglandis	Juglans	regia	pathogenic	fischer2015aggressive,merda2016recombination
CFBP7296		Xanthomonas	arboricola	juglandis	Juglans	regia	pathogenic	merda2016recombination
CFBP7297		Xanthomonas	arboricola	juglandis	Juglans	regia	pathogenic	merda2016recombination
CFBP7298		Xanthomonas	arboricola	juglandis	Juglans	regia	pathogenic	merda2016recombination
CFBP7299		Xanthomonas	arboricola	juglandis	Juglans	regia	pathogenic	fischer2015aggressive,merda2016recombination
CFBP7300		Xanthomonas	arboricola	juglandis	Juglans	regia	pathogenic	fischer2015aggressive,merda2016recombination
CFBP7301		Xanthomonas	arboricola	juglandis	Juglans	regia	pathogenic	fischer2015aggressive,hajri2010identification,merda2016recombination
CFBP7302		Xanthomonas	arboricola	juglandis	Juglans	regia	pathogenic	fischer2015aggressive,merda2016recombination
CFBP7303		Xanthomonas	arboricola	juglandis	Juglans	regia	pathogenic	fischer2015aggressive,merda2016recombination
CFBP7304		Xanthomonas	arboricola	juglandis	Juglans	regia	pathogenic	fischer2015aggressive,hajri2010identification,merda2016recombination
CFBP7403		Xanthomonas	arboricola	arracaciae	Arracacia	xanthorrhiza	pathogenic	merda2016recombination
CFBP7404		Xanthomonas	arboricola	arracaciae	Arracacia	xanthorrhiza	pathogenic	merda2016recombination
CFBP7405		Xanthomonas	arboricola	arracaciae	Arracacia	xanthorrhiza	pathogenic	merda2016recombination
CFBP7406		Xanthomonas	arboricola	arracaciae	Arracacia	xanthorrhiza	pathogenic	merda2016recombination
CFBP7407		Xanthomonas	arboricola	arracaciae	Arracacia	xanthorrhiza	pathogenic	merda2016recombination
CFBP7408		Xanthomonas	arboricola	guizotiae	Guizotia	abyssinica	pathogenic	merda2016recombination
CFBP7409		Xanthomonas	arboricola	guizotiae	Guizotia	abyssinica	pathogenic	merda2016recombination
CFBP7410		Xanthomonas	arboricola	zantedeschiae	Zantedeschiae		pathogenic	fischer2015aggressive,merda2016recombination
CFBP7411		Xanthomonas	arboricola	zantedeschiae	Zantedeschiae		pathogenic	fischer2015aggressive,merda2016recombination
CFBP7412		Xanthomonas	arboricola	zantedeschiae	Zantedeschiae		pathogenic	fischer2015aggressive,merda2016recombination
CFBP7413		Xanthomonas	arboricola		Chrysanthemum	morifolium	pathogenic	merda2016recombination
CFBP7414		Xanthomonas	arboricola		Syzygium	aromaticum	pathogenic	merda2016recombination
CFBP7415		Xanthomonas	arboricola		Chrysanthemum	morifolium	pathogenic	merda2016recombination
CFBP7416		Xanthomonas	arboricola		Chrysanthemum	morifolium	pathogenic	merda2016recombination
CFBP7417		Xanthomonas	arboricola		Chrysanthemum	morifolium	pathogenic	merda2016recombination
CFBP7418		Xanthomonas	arboricola		Chrysanthemum	morifolium	pathogenic	merda2016recombination
CFBP7419		Xanthomonas	arboricola		Prunus	domestica	pathogenic	merda2016recombination
CFBP7643		Xanthomonas	arboricola	juglandis	Juglans	regia	pathogenic	merda2016recombination
CFBP8254		Xanthomonas	arboricola	juglandis	Juglans	regia	pathogenic	fischer2015aggressive,hajri2010identification
CIO382		Xanthomonas	axonopodis	maniholtis	Maniholt	esculenta	pathogenic	gonzalez2002characterization
CIO40		Xanthomonas	axonopodis	maniholtis	Maniholt	esculenta	pathogenic	gonzalez2002characterization
CIO46		Xanthomonas	axonopodis	maniholtis	Maniholt	esculenta	pathogenic	gonzalez2002characterization
CITA11		Xanthomonas	arboricola	pruni	Prunus	persica	pathogenic	garita2016comparative
CITA33		Xanthomonas	arboricola	pruni	Prunus	amygdalus	pathogenic	garita2016comparative,garita2017pan
CITA4		Xanthomonas	arboricola	pruni	Prunus	persica	pathogenic	garita2016comparative
CITA46		Xanthomonas	arboricola	pruni	Prunus	persica	pathogenic	garita2016comparative
CITA70		Xanthomonas	arboricola	pruni	Prunus	persica	pathogenic	garita2016comparative
CITA9		Xanthomonas	arboricola	pruni	Prunus	persica	pathogenic	garita2016comparative
EDTA12710		Xanthomonas	arboricola	juglandis	Juglans	regia	pathogenic	merda2016recombination
EDTA12785		Xanthomonas	arboricola	juglandis	Juglans	regia	pathogenic	merda2016recombination
GPE27		Xanthomonas	albilineans		Saccharum	officinarum	pathogenic	daugrois2003aerial
GPE30		Xanthomonas	albilineans		Saccharum	officinarum	pathogenic	daugrois2003aerial
GPE34		Xanthomonas	albilineans		Saccharum	officinarum	pathogenic	daugrois2003aerial
GPE42		Xanthomonas	albilineans		Saccharum	officinarum	pathogenic	daugrois2003aerial
GPE5SR		Xanthomonas	albilineans		Saccharum	officinarum	pathogenic	daugrois2003aerial
GPECP91		Xanthomonas	albilineans		Saccharum	officinarum	pathogenic	champoiseau2006high
GPEPC142		Xanthomonas	albilineans		Saccharum	officinarum	pathogenic	champoiseau2006high
GPEPC143		Xanthomonas	albilineans		Saccharum	officinarum	pathogenic	champoiseau2006high
GPEPC145		Xanthomonas	albilineans		Saccharum	officinarum	pathogenic	champoiseau2006high
GPEPC52		Xanthomonas	albilineans		Saccharum	officinarum	pathogenic	champoiseau2006high
GPEPC73		Xanthomonas	albilineans		Saccharum	officinarum	pathogenic	champoiseau2006high
GPEPC75		Xanthomonas	albilineans		Saccharum	officinarum	pathogenic	champoiseau2006high
GPEPC79		Xanthomonas	albilineans		Saccharum	officinarum	pathogenic	champoiseau2006high
GPEPC80		Xanthomonas	albilineans		Saccharum	officinarum	pathogenic	champoiseau2006high
GPEPC87		Xanthomonas	albilineans		Saccharum	officinarum	pathogenic	champoiseau2006high
ICMP16370		Xanthomonas	dyei	dysoxyli	Dysoxylum	spectabile	pathogenic	young2010new
ICMP16372		Xanthomonas	dyei	dysoxyli	Dysoxylum	spectabile	pathogenic	young2010new
ICMP16466		Xanthomonas	dyei	dysoxyli	Dysoxylum	spectabile	pathogenic	young2010new
ICMP16468		Xanthomonas	dyei	dysoxyli	Dysoxylum	spectabile	pathogenic	young2010new
ICMP1921		Xanthomonas	dyei		Eriostemon	myoporoides	pathogenic	young2010new
ICMP2374		Xanthomonas	dyei		Aralia		pathogenic	young2010new
ICMP2415		Xanthomonas	dyei	dysoxyli	Dysoxylum	spectabile	pathogenic	young2010new
ICMP6041		Xanthomonas	dyei	eucalypti	Eucalyptus		pathogenic	young2010new
ICMP6431		Xanthomonas	translucens	graminis	Lolium	perenne	pathogenic	hersemann2017comparative
ICMP6465		Xanthomonas	dyei	dysoxyli	Dysoxylum	spectabile	pathogenic	young2010new
ICMP674		Xanthomonas	dyei	laureliae	Laurelia	novae-zelandiae	pathogenic	young2010new
ICMP6759		Xanthomonas	dyei		Diospyros	kaki	pathogenic	young2010new
ICMP84		Xanthomonas	dyei	laureliae	Laurelia	novae-zelandiae	pathogenic	young2010new
IVIA2626.1		Xanthomonas	arboricola	pruni	Prunus	persica	pathogenic	garita2016comparative
IVIA2647-1-2		Xanthomonas	arboricola	pruni	Prunus	salicina	pathogenic	garita2016comparative
IVIA2647-3-1		Xanthomonas	arboricola	pruni	Prunus	salicina	pathogenic	garita2016comparative
IVIA2826-1		Xanthomonas	arboricola	pruni	Prunus	salicina	pathogenic	garita2016comparative
IVIA2832-10		Xanthomonas	arboricola	pruni	Prunus	salicina	pathogenic	garita2016comparative
IVIA3161-2		Xanthomonas	arboricola	pruni	Prunus	amygdalus	pathogenic	garita2016comparative
IVIA3162		Xanthomonas	arboricola	pruni	Prunus	amygdalus	pathogenic	garita2016comparative
IVIA3487-1		Xanthomonas	arboricola	pruni	Prunus	salicina	pathogenic	garita2016comparative
J303		Xanthomonas	arboricola	juglandis	Juglans	regia	pathogenic	garita2018xanthomonas
LMG10380		Xanthomonas	translucens	graminis	Lolium	multiflorum	pathogenic	rademaker2006classification
LMG19145		Xanthomonas	arboricola	fragariae	Fragaria	ananassa	pathogenic	ferrante2018xanthomonas
LMG25863		Xanthomonas	fragariae		Fragaria	ananassa	pathogenic	vandroemme2013xanthomonas
LMG5261		Xanthomonas	translucens	translucens	Secale	cereale	pathogenic	rademaker2006classification
LMG5263		Xanthomonas	translucens	translucens	Triticum	aestivum	pathogenic	rademaker2006classification
LMG679		Xanthomonas	translucens	cerealis	Bromus	inermis	pathogenic	rademaker2006classification
LMG718		Xanthomonas	translucens	phlei	Phleum	pratense	pathogenic	rademaker2006classification
LMG7392		Xanthomonas	translucens	cerealis	Secale	cereale	pathogenic	rademaker2006classification
LMG7393		Xanthomonas	translucens	cerealis	Hordeum	vulgare	pathogenic	rademaker2006classification
LMG7445		Xanthomonas	translucens	secalis	Secale	cereale	pathogenic	rademaker2006classification
LMG8280		Xanthomonas	translucens	hordei	Hordeum	vulgare	pathogenic	rademaker2006classification
LMG8281		Xanthomonas	translucens	hordei	Hordeum	vulgare	pathogenic	rademaker2006classification
LMG8282		Xanthomonas	translucens	undulosa	Triticum	aestivum	pathogenic	rademaker2006classification
LMG877		Xanthomonas	translucens	secalis	Secale	cereale	pathogenic	rademaker2006classification
LMG878		Xanthomonas	translucens	translucens	Triticum	aestivum	pathogenic	rademaker2006classification
LMG880		Xanthomonas	translucens	cerealis	Hordeum	vulgare	pathogenic	rademaker2006classification
LMG881		Xanthomonas	translucens	cerealis	Bromus	inermis	pathogenic	rademaker2006classification
LMG886		Xanthomonas	translucens	undulosa	Triticale		pathogenic	rademaker2006classification
LMG889		Xanthomonas	translucens	hordei	Hordeum	vulgare	pathogenic	rademaker2006classification
MAFF301420		Xanthomonas	arboricola	pruni	Prunus	persica	pathogenic	garita2018xanthomonas
MAFF301427		Xanthomonas	arboricola	pruni	Prunus	persica	pathogenic	garita2018xanthomonas
MAFF311562		Xanthomonas	arboricola	pruni	Prunus	persica	pathogenic	garita2018xanthomonas
MAI16		Xanthomonas	oryzae	oryzicola	Oryza	sativa	pathogenic	wonni2014analysis
MAI17		Xanthomonas	oryzae	oryzicola	Oryza	sativa	pathogenic	wonni2014analysis
MAI18		Xanthomonas	oryzae	oryzicola	Oryza	longistaminata	pathogenic	wonni2014analysis
MAI19		Xanthomonas	oryzae	oryzicola	Oryza	longistaminata	pathogenic	wonni2014analysis
MAI20		Xanthomonas	oryzae	oryzicola	Oryza	longistaminata	pathogenic	wonni2014analysis
MAI21		Xanthomonas	oryzae	oryzicola	Oryza	longistaminata	pathogenic	wonni2014analysis
MAI22		Xanthomonas	oryzae	oryzicola	Oryza	barthii	pathogenic	wonni2014analysis
MAI23		Xanthomonas	oryzae	oryzicola	Oryza	barthii	pathogenic	wonni2014analysis
MAI24		Xanthomonas	oryzae	oryzicola	Oryza	barthii	pathogenic	wonni2014analysis
MAI25		Xanthomonas	oryzae	oryzicola	Oryza	longistaminata	pathogenic	wonni2014analysis
MAI26		Xanthomonas	oryzae	oryzicola	Oryza	sativa	pathogenic	wonni2014analysis
MAI28		Xanthomonas	oryzae	oryzicola	Oryza	sativa	pathogenic	wonni2014analysis
MAI29		Xanthomonas	oryzae	oryzicola	Oryza	sativa	pathogenic	wonni2014analysis
MAI3		Xanthomonas	oryzae	oryzicola	Oryza	sativa	pathogenic	wonni2014analysis
MAI30		Xanthomonas	oryzae	oryzicola	Oryza	sativa	pathogenic	wonni2014analysis
MAI31		Xanthomonas	oryzae	oryzicola	Oryza	sativa	pathogenic	wonni2014analysis
MAI32		Xanthomonas	oryzae	oryzicola	Oryza	sativa	pathogenic	wonni2014analysis
MAI33		Xanthomonas	oryzae	oryzicola	Oryza	sativa	pathogenic	wonni2014analysis
MAI34		Xanthomonas	oryzae	oryzicola	Oryza	sativa	pathogenic	wonni2014analysis
MAI35		Xanthomonas	oryzae	oryzicola	Oryza	sativa	pathogenic	wonni2014analysis
MAI36		Xanthomonas	oryzae	oryzicola	Oryza	barthii	pathogenic	wonni2014analysis
MAI37		Xanthomonas	oryzae	oryzicola	Oryza	sativa	pathogenic	wonni2014analysis
MAI38		Xanthomonas	oryzae	oryzicola	Oryza	sativa	pathogenic	wonni2014analysis
MAI40		Xanthomonas	oryzae	oryzicola	Oryza	sativa	pathogenic	wonni2014analysis
MAI41		Xanthomonas	oryzae	oryzicola	Oryza	sativa	pathogenic	wonni2014analysis
MAI42		Xanthomonas	oryzae	oryzicola	Oryza	sativa	pathogenic	wonni2014analysis
MAI43		Xanthomonas	oryzae	oryzicola	Oryza	sativa	pathogenic	wonni2014analysis
MAI44		Xanthomonas	oryzae	oryzicola	Oryza	sativa	pathogenic	wonni2014analysis
MAI45		Xanthomonas	oryzae	oryzicola	Oryza	sativa	pathogenic	wonni2014analysis
MAI46		Xanthomonas	oryzae	oryzicola	Oryza	sativa	pathogenic	wonni2014analysis
MUS060		Xanthomonas	pseudoalbilineans		Paspalum	dilatatum	pathogenic	orian1962disease
NCCB100457		Xanthomonas	arboricola	corylina	Corylus	avellana	pathogenic	caballero2013genome
NCPPB1060		Xanthomonas	vasicola	holcicola	Sorghum	vulgare	pathogenic	karamura2015comparative
NCPPB1447		Xanthomonas	arboricola	juglandis	Juglans	regia	pathogenic	garita2018xanthomonas
NCPPB1630		Xanthomonas	arboricola	celebensis	Musa	acuminata	pathogenic	harrison2016draft,karamura2015comparative
NCPPB186		Xanthomonas	axonopodis	vasculorum	Saccharum	officinarum	pathogenic	karamura2015comparative
NCPPB2005		Xanthomonas	campestris	musacearum	Musa	acuminata	pathogenic	karamura2015comparative
NCPPB206		Xanthomonas	vasicola	vasculorum	Zea	mays	pathogenic	karamura2015comparative
NCPPB2877		Xanthomonas	cannabis		Cannabis	sativa	pathogenic	jacobs2015comparative
NCPPB3126		Xanthomonas	vasicola	holcicola	Sorghum	vulgare	pathogenic	karamura2015comparative
NCPPB3709		Xanthomonas	translucens	graminis	Lolium	perenne	pathogenic	hersemann2017comparative
NCPPB3753		Xanthomonas	cannabis		Cannabis	sativa	pathogenic	jacobs2015comparative
NCPPB4346		Xanthomonas	campestris	leersiae	Leersia	hexandra	pathogenic	wonni2014analysis
NCPPB4378		Xanthomonas	campestris	musacearum	Musa	acuminata	pathogenic	karamura2015comparative
NCPPB4379		Xanthomonas	campestris	musacearum	Musa	acuminata	pathogenic	karamura2015comparative
NCPPB4387		Xanthomonas	campestris	musacearum	Musa	acuminata	pathogenic	karamura2015comparative
NCPPB4390		Xanthomonas	campestris	musacearum	Musa	acuminata	pathogenic	karamura2015comparative
NCPPB4392		Xanthomonas	campestris	musacearum	Musa	acuminata	pathogenic	karamura2015comparative
NCPPB4393		Xanthomonas	campestris	musacearum	Musa	acuminata	pathogenic	karamura2015comparative
NCPPB4433		Xanthomonas	campestris	musacearum	Musa	acuminata	pathogenic	karamura2015comparative
NCPPB4434		Xanthomonas	campestris	musacearum	Musa	acuminata	pathogenic	karamura2015comparative
NCPPB702		Xanthomonas	vasicola	vasculorum	Lycopersicum	esculentum	pathogenic	karamura2015comparative
NCPPB796		Xanthomonas	axonopodis	vasculorum	Saccharum	officinarum	pathogenic	karamura2015comparative
NCPPB890		Xanthomonas	vasicola	vasculorum	Lycopersicum	esculentum	pathogenic	karamura2015comparative
NCPPB895		Xanthomonas	vasicola	vasculorum	Lycopersicum	esculentum	pathogenic	karamura2015comparative
NCPPB899		Xanthomonas	axonopodis	vasculorum	Saccharum	officinarum	pathogenic	karamura2015comparative
Nyagatare		Xanthomonas	cannabis		Phaseolus	vulgaris	pathogenic	aritua2015draft
ORST17		Xanthomonas	axonopodis	maniholtis	Maniholt	esculenta	pathogenic	gonzalez2002characterization
PD2698		Xanthomonas	arboricola	fragariae	Begonia	natalensis	pathogenic	ferrante2018xanthomonas
PXA10-1		Xanthomonas	arboricola	pruni	Prunus	persica	pathogenic	kawaguchi2014biological
SAM144		Xanthomonas	sontii		Oryza	sativa	pathogenic	mirghasempour2020grain
WHRI8853		Xanthomonas	nasturtii		Nasturtium	officinale	pathogenic	vicente2017pathogenic
WHRI8930A		Xanthomonas	nasturtii		Nasturtium	officinale	pathogenic	vicente2017pathogenic
X1553		Xanthomonas			Asparagus	virgatus	pathogenic	rademaker2006classification
X1554		Xanthomonas			Asparagus	virgatus	pathogenic	rademaker2006classification
X1555		Xanthomonas			Asparagus	virgatus	pathogenic	rademaker2006classification
X1556		Xanthomonas			Asparagus	virgatus	pathogenic	rademaker2006classification
X1557		Xanthomonas			Asparagus	virgatus	pathogenic	rademaker2006classification
X1558		Xanthomonas			Asparagus	virgatus	pathogenic	rademaker2006classification
X1571		Xanthomonas			Asparagus	virgatus	pathogenic	rademaker2006classification
X1572		Xanthomonas			Asparagus	virgatus	pathogenic	rademaker2006classification
X1573		Xanthomonas			Asparagus	virgatus	pathogenic	rademaker2006classification
X1574		Xanthomonas			Asparagus	virgatus	pathogenic	rademaker2006classification
X1575		Xanthomonas			Asparagus	virgatus	pathogenic	rademaker2006classification
X1576		Xanthomonas			Asparagus	virgatus	pathogenic	rademaker2006classification
X1577		Xanthomonas			Asparagus	virgatus	pathogenic	rademaker2006classification
X1578		Xanthomonas			Asparagus	virgatus	pathogenic	rademaker2006classification
X1579		Xanthomonas			Asparagus	virgatus	pathogenic	rademaker2006classification
X1580		Xanthomonas			Asparagus	virgatus	pathogenic	rademaker2006classification
X1581		Xanthomonas			Asparagus	virgatus	pathogenic	rademaker2006classification
X1582		Xanthomonas			Asparagus	virgatus	pathogenic	rademaker2006classification
X1583		Xanthomonas			Asparagus	virgatus	pathogenic	rademaker2006classification
X1584		Xanthomonas			Asparagus	virgatus	pathogenic	rademaker2006classification
X1585		Xanthomonas			Asparagus	virgatus	pathogenic	rademaker2006classification
X1586		Xanthomonas			Asparagus	virgatus	pathogenic	rademaker2006classification
X1587		Xanthomonas			Asparagus	virgatus	pathogenic	rademaker2006classification
X1588		Xanthomonas			Asparagus	virgatus	pathogenic	rademaker2006classification
X1589		Xanthomonas			Asparagus	virgatus	pathogenic	rademaker2006classification
X1592		Xanthomonas			Asparagus	virgatus	pathogenic	rademaker2006classification
X1593		Xanthomonas			Asparagus	virgatus	pathogenic	rademaker2006classification
X1594		Xanthomonas			Asparagus	virgatus	pathogenic	rademaker2006classification
X1595		Xanthomonas			Asparagus	virgatus	pathogenic	rademaker2006classification
X1596		Xanthomonas			Asparagus	virgatus	pathogenic	rademaker2006classification
X1597		Xanthomonas			Asparagus	virgatus	pathogenic	rademaker2006classification
X1598		Xanthomonas			Asparagus	virgatus	pathogenic	rademaker2006classification
X1599		Xanthomonas			Asparagus	virgatus	pathogenic	rademaker2006classification
X1650		Xanthomonas	translucens	secalis	Sesamum	indicum	pathogenic	rademaker2006classification
XA23		Xanthomonas	albilineans		Saccharum	officinarum	pathogenic	rott1996least
XA23R1		Xanthomonas	albilineans		Saccharum	officinarum	pathogenic	rott1996least
Xaj2		Xanthomonas	arboricola	juglandis	Juglans	regia	pathogenic	higuera2015draft
Xaj4.1		Xanthomonas	arboricola	juglandis	Juglans	regia	pathogenic	garita2018xanthomonas
Xaj417		Xanthomonas	arboricola	juglandis	Juglans	regia	pathogenic	pereira2015complete
Xaj43a		Xanthomonas	arboricola	juglandis	Juglans	regia	pathogenic	garita2018xanthomonas
XAS1		Xanthomonas	albilineans		Saccharum	officinarum	pathogenic	daugrois2003aerial
Xcc-05-1		Xanthomonas	campestris	campestris	Brassica	oleracea	pathogenic	lee2020characterization
Xcc-06		Xanthomonas	campestris	campestris	Brassica	oleracea	pathogenic	lee2020characterization
Xcc-G		Xanthomonas	campestris	campestris	Brassica	oleracea	pathogenic	lee2020characterization
Xcc-P1		Xanthomonas	campestris	campestris	Brassica	oleracea	pathogenic	lee2020characterization
Xcc-P5-1		Xanthomonas	campestris	campestris	Brassica	oleracea	pathogenic	lee2020characterization
Xcc-T1		Xanthomonas	campestris	campestris	Brassica	oleracea	pathogenic	lee2020characterization
Xcc-TG1		Xanthomonas	campestris	campestris	Brassica	oleracea	pathogenic	lee2020characterization
Xcc-X3LB		Xanthomonas	campestris	campestris	Brassica	oleracea	pathogenic	lee2020characterization
Xcc1-1		Xanthomonas	campestris	campestris	Brassica	oleracea	pathogenic	lee2020characterization
Xcr-R1		Xanthomonas	campestris	raphani	Raphanus	sativus	pathogenic	lee2020characterization
Xcr-TGA		Xanthomonas	campestris	raphani	Brassica	oleracea	pathogenic	lee2020characterization
Xcr-TH1B		Xanthomonas	campestris	raphani	Brassica	oleracea	pathogenic	lee2020characterization
Xcr-X2B1		Xanthomonas	campestris	raphani	Brassica	oleracea	pathogenic	lee2020characterization
Xcr-X3A2		Xanthomonas	campestris	raphani	Brassica	oleracea	pathogenic	lee2020characterization
XTG1		Xanthomonas	translucens	graminis	Lolium	multiflorum	pathogenic	kolliker2006genetic
XTG10		Xanthomonas	translucens	graminis	Lolium	multiflorum	pathogenic	hersemann2017comparative,kolliker2006genetic
XTG11		Xanthomonas	translucens	graminis	Lolium	multiflorum	pathogenic	kolliker2006genetic
XTG12		Xanthomonas	translucens	graminis	Lolium	multiflorum	pathogenic	kolliker2006genetic
XTG13		Xanthomonas	translucens	graminis	Lolium	multiflorum	pathogenic	kolliker2006genetic
XTG14		Xanthomonas	translucens	graminis	Lolium	multiflorum	pathogenic	kolliker2006genetic
XTG15		Xanthomonas	translucens	graminis	Lolium	multiflorum	pathogenic	kolliker2006genetic
XTG16		Xanthomonas	translucens	graminis	Lolium	multiflorum	pathogenic	kolliker2006genetic
XTG17		Xanthomonas	translucens	graminis	Lolium	multiflorum	pathogenic	kolliker2006genetic
XTG18		Xanthomonas	translucens	graminis	Lolium	multiflorum	pathogenic	kolliker2006genetic
XTG19		Xanthomonas	translucens	graminis	Lolium	multiflorum	pathogenic	kolliker2006genetic
XTG2		Xanthomonas	translucens	graminis	Lolium	multiflorum	pathogenic	hersemann2017comparative,kolliker2006genetic
XTG20		Xanthomonas	translucens	graminis	Lolium	multiflorum	pathogenic	kolliker2006genetic
XTG21		Xanthomonas	translucens	graminis	Lolium	multiflorum	pathogenic	kolliker2006genetic
XTG22		Xanthomonas	translucens	graminis	Lolium	multiflorum	pathogenic	kolliker2006genetic
XTG23		Xanthomonas	translucens	graminis	Lolium	multiflorum	pathogenic	kolliker2006genetic
XTG24		Xanthomonas	translucens	graminis	Lolium	multiflorum	pathogenic	kolliker2006genetic
XTG26		Xanthomonas	translucens	graminis	Lolium	multiflorum	pathogenic	kolliker2006genetic
XTG27		Xanthomonas	translucens	graminis	Lolium	multiflorum	pathogenic	kolliker2006genetic
XTG28		Xanthomonas	translucens	graminis	Lolium	multiflorum	pathogenic	kolliker2006genetic
XTG29		Xanthomonas	translucens	graminis	Lolium	multiflorum	pathogenic	hersemann2017comparative,kolliker2006genetic
XTG3		Xanthomonas	translucens	graminis	Lolium	multiflorum	pathogenic	kolliker2006genetic
XTG30		Xanthomonas	translucens	graminis	Lolium	multiflorum	pathogenic	kolliker2006genetic
XTG31		Xanthomonas	translucens	graminis	Lolium	multiflorum	pathogenic	kolliker2006genetic
XTG4		Xanthomonas	translucens	graminis	Lolium	multiflorum	pathogenic	kolliker2006genetic
XTG5		Xanthomonas	translucens	graminis	Lolium	multiflorum	pathogenic	kolliker2006genetic
XTG6		Xanthomonas	translucens	graminis	Lolium	multiflorum	pathogenic	kolliker2006genetic
XTG7		Xanthomonas	translucens	graminis	Lolium	multiflorum	pathogenic	kolliker2006genetic
XTG8		Xanthomonas	translucens	graminis	Lolium	multiflorum	pathogenic	kolliker2006genetic
XTG9		Xanthomonas	translucens	graminis	Lolium	multiflorum	pathogenic	hersemann2017comparative,kolliker2006genetic
CFBP7342	BAI11	Xanthomonas	oryzae	oryzicola	Oryza	sativa	pathogenic	wonni2014analysis
LMG25976	BAI11	Xanthomonas	oryzae	oryzicola	Oryza	sativa	pathogenic	wonni2014analysis
LMG26387	BAI12	Xanthomonas	oryzae	oryzicola	Oryza	sativa	pathogenic	wonni2014analysis
LMG26388	BAI13	Xanthomonas	oryzae	oryzicola	Weeds		pathogenic	wonni2014analysis
LMG26389	BAI14	Xanthomonas	oryzae	oryzicola	Oryza	sativa	pathogenic	wonni2014analysis
CFBP7343	BAI15	Xanthomonas	oryzae	oryzicola	Oryza	sativa	pathogenic	wonni2014analysis
LMG25977	BAI15	Xanthomonas	oryzae	oryzicola	Oryza	sativa	pathogenic	wonni2014analysis
LMG26390	BAI16	Xanthomonas	oryzae	oryzicola	Oryza	sativa	pathogenic	wonni2014analysis
LMG26391	BAI17	Xanthomonas	oryzae	oryzicola	Pennisetum		pathogenic	wonni2014analysis
LMG26392	BAI19	Xanthomonas	oryzae	oryzicola	Oryza	sativa	pathogenic	wonni2014analysis
LMG26393	BAI20	Xanthomonas	oryzae	oryzicola	Weeds		pathogenic	wonni2014analysis
LMG26394	BAI21	Xanthomonas	oryzae	oryzicola	Oryza	sativa	pathogenic	wonni2014analysis
LMG26395	BAI22	Xanthomonas	oryzae	oryzicola	Oryza	longistaminata	pathogenic	wonni2014analysis
CFBP7344	BAI23	Xanthomonas	campestris	leersiae	Weeds		pathogenic	wonni2014analysis
LMG25978	BAI23	Xanthomonas	campestris	leersiae	Weeds		pathogenic	wonni2014analysis
LMG27225	BAI35	Xanthomonas	oryzae	oryzicola	Oryza	longistaminata	pathogenic	wonni2014analysis
LMG27226	BAI36	Xanthomonas	oryzae	oryzicola	Oryza	sativa	pathogenic	wonni2014analysis
LMG27227	BAI43	Xanthomonas	oryzae	oryzicola	Oryza	sativa	pathogenic	wonni2014analysis
LMG27228	BAI44	Xanthomonas	oryzae	oryzicola	Oryza	sativa	pathogenic	wonni2014analysis
CFBP7341	BAI5	Xanthomonas	oryzae	oryzicola	Oryza	sativa	pathogenic	wonni2014analysis
LMG25975	BAI5	Xanthomonas	oryzae	oryzicola	Oryza	sativa	pathogenic	wonni2014analysis
LMG26385	BAI6	Xanthomonas	oryzae	oryzicola	Oryza	sativa	pathogenic	wonni2014analysis
LMG26386	BAI7	Xanthomonas	oryzae	oryzicola	Oryza	longistaminata	pathogenic	wonni2014analysis
CFBP7109	BLS256	Xanthomonas	oryzae	oryzicola	Oryza	sativa	pathogenic	wonni2014analysis
LMG27109	BLS256	Xanthomonas	oryzae	oryzicola	Oryza	sativa	pathogenic	wonni2014analysis
ATCC19314	CFBP1156	Xanthomonas	hyacinthi		Scilla	tubergeniana	pathogenic	janse1983yellow
DSM19077	CFBP1156	Xanthomonas	hyacinthi		Scilla	tubergeniana	pathogenic	janse1983yellow
ICMP189	CFBP1156	Xanthomonas	hyacinthi		Scilla	tubergeniana	pathogenic	janse1983yellow
LMG739	CFBP1156	Xanthomonas	hyacinthi		Scilla	tubergeniana	pathogenic	janse1983yellow
NCPPB599	CFBP1156	Xanthomonas	hyacinthi		Scilla	tubergeniana	pathogenic	janse1983yellow
ATCC19313	CFBP1159	Xanthomonas	arboricola	corylina	Corylus	maxima	pathogenic	merda2016recombination
ICPBXC12	CFBP1159	Xanthomonas	arboricola	corylina	Corylus	maxima	pathogenic	merda2016recombination
LMG689	CFBP1159	Xanthomonas	arboricola	corylina	Corylus	maxima	pathogenic	merda2016recombination
NCPPB935	CFBP1159	Xanthomonas	arboricola	corylina	Corylus	maxima	pathogenic	merda2016recombination
ATCC49083	CFBP2528	Xanthomonas	arboricola	juglandis	Juglans	regia	pathogenic	cesbron2015comparative,essakhi2015phylogenetic,hajri2010identification,merda2016recombination
ICMP35	CFBP2528	Xanthomonas	arboricola	juglandis	Juglans	regia	pathogenic	cesbron2015comparative,essakhi2015phylogenetic,hajri2010identification,merda2016recombination
LMG747	CFBP2528	Xanthomonas	arboricola	juglandis	Juglans	regia	pathogenic	cesbron2015comparative,essakhi2015phylogenetic,hajri2010identification,merda2016recombination
NCPPB411	CFBP2528	Xanthomonas	arboricola	juglandis	Juglans	regia	pathogenic	cesbron2015comparative,essakhi2015phylogenetic,hajri2010identification,merda2016recombination
NCPPB411.	CFBP2528	Xanthomonas	arboricola	juglandis	Juglans	regia	pathogenic	cesbron2015comparative,essakhi2015phylogenetic,hajri2010identification,merda2016recombination
ICMP8923	CFBP3123	Xanthomonas	arboricola	populi	Populus	canadensis	pathogenic	merda2016recombination
LMG12141	CFBP3123	Xanthomonas	arboricola	populi	Populus	canadensis	pathogenic	merda2016recombination
ATCC19045	CFBP3523	Xanthomonas	arboricola	celebensis	Musa	acuminata	pathogenic	harrison2016draft,merda2016recombination
LMG677	CFBP3523	Xanthomonas	arboricola	celebensis	Musa	acuminata	pathogenic	harrison2016draft,merda2016recombination
NCPPB1832	CFBP3523	Xanthomonas	arboricola	celebensis	Musa	acuminata	pathogenic	harrison2016draft,merda2016recombination
ATCC19316	CFBP3894	Xanthomonas	arboricola	pruni	Prunus	salicina	pathogenic	essakhi2015phylogenetic,garita2016comparative,merda2016recombination
CFBP2535	CFBP3894	Xanthomonas	arboricola	pruni	Prunus	salicina	pathogenic	essakhi2015phylogenetic,garita2016comparative,merda2016recombination
ICMP51	CFBP3894	Xanthomonas	arboricola	pruni	Prunus	salicina	pathogenic	essakhi2015phylogenetic,garita2016comparative,merda2016recombination
NCPPB416	CFBP3894	Xanthomonas	arboricola	pruni	Prunus	salicina	pathogenic	essakhi2015phylogenetic,garita2016comparative,merda2016recombination
ICMP8452	CFBP4021	Xanthomonas	arboricola		Magnolia		pathogenic	merda2016recombination
ICMP8457	CFBP4023	Xanthomonas	arboricola		Magnolia	stellata	pathogenic	merda2016recombination
ICMP6774	CFBP4691	Xanthomonas	theicola		Camellia	sinensis	pathogenic	uehara1980canker
LMG8684	CFBP4691	Xanthomonas	theicola		Camellia	sinensis	pathogenic	uehara1980canker
NCPPB4353	CFBP4691	Xanthomonas	theicola		Camellia	sinensis	pathogenic	uehara1980canker
ICMP3279	CFBP7152	Xanthomonas	arboricola		Euphorbia	pulcherrima	pathogenic	fischer2015aggressive,merda2016recombination
LMG5402	CFBP7152	Xanthomonas	arboricola		Euphorbia	pulcherrima	pathogenic	fischer2015aggressive,merda2016recombination
12763	CFBP7179	Xanthomonas	arboricola	juglandis	Juglans	regia	pathogenic	cesbron2015comparative,essakhi2015phylogenetic,fischer2015aggressive,hajri2010identification,merda2016recombination
ICMP7180	CFBP7278	Xanthomonas	arboricola		Euphorbia	pulcherrima	pathogenic	fischer2015aggressive,merda2016recombination
LMG8676	CFBP7278	Xanthomonas	arboricola		Euphorbia	pulcherrima	pathogenic	fischer2015aggressive,merda2016recombination
12585	CFBP7279	Xanthomonas	arboricola	juglandis	Juglans	regia	pathogenic	fischer2015aggressive
12578	CFBP7294	Xanthomonas	arboricola	juglandis	Juglans	regia	pathogenic	fischer2015aggressive,merda2016recombination
12580	CFBP7295	Xanthomonas	arboricola	juglandis	Juglans	regia	pathogenic	fischer2015aggressive,merda2016recombination
12581	CFBP7296	Xanthomonas	arboricola	juglandis	Juglans	regia	pathogenic	merda2016recombination
12588	CFBP7298	Xanthomonas	arboricola	juglandis	Juglans	regia	pathogenic	merda2016recombination
12589	CFBP7299	Xanthomonas	arboricola	juglandis	Juglans	regia	pathogenic	fischer2015aggressive,merda2016recombination
12709	CFBP7300	Xanthomonas	arboricola	juglandis	Juglans	regia	pathogenic	fischer2015aggressive,merda2016recombination
12765	CFBP7301	Xanthomonas	arboricola	juglandis	Juglans	regia	pathogenic	fischer2015aggressive,hajri2010identification,merda2016recombination
12770	CFBP7302	Xanthomonas	arboricola	juglandis	Juglans	regia	pathogenic	fischer2015aggressive,merda2016recombination
12772	CFBP7303	Xanthomonas	arboricola	juglandis	Juglans	regia	pathogenic	fischer2015aggressive,merda2016recombination
12780	CFBP7304	Xanthomonas	arboricola	juglandis	Juglans	regia	pathogenic	fischer2015aggressive,hajri2010identification,merda2016recombination
ICMP5743	CFBP7408	Xanthomonas	arboricola	guizotiae	Guizotia	abyssinica	pathogenic	merda2016recombination
LMG731	CFBP7408	Xanthomonas	arboricola	guizotiae	Guizotia	abyssinica	pathogenic	merda2016recombination
NCPPB1932	CFBP7408	Xanthomonas	arboricola	guizotiae	Guizotia	abyssinica	pathogenic	merda2016recombination
NCPPB2978	CFBP7410	Xanthomonas	arboricola	zantedeschiae	Zantedeschiae		pathogenic	fischer2015aggressive,merda2016recombination
NCPPB2099	CFBP7411	Xanthomonas	arboricola	zantedeschiae	Zantedeschiae		pathogenic	fischer2015aggressive,merda2016recombination
NCPPB4326	CFBP7412	Xanthomonas	arboricola	zantedeschiae	Zantedeschiae		pathogenic	fischer2015aggressive,merda2016recombination
NCPPB3200	CFBP7413	Xanthomonas	arboricola		Chrysanthemum	morifolium	pathogenic	merda2016recombination
NCPPB3218	CFBP7414	Xanthomonas	arboricola		Syzygium	aromaticum	pathogenic	merda2016recombination
NCPPB2856	CFBP7415	Xanthomonas	arboricola		Chrysanthemum	morifolium	pathogenic	merda2016recombination
NCPPB2864	CFBP7416	Xanthomonas	arboricola		Chrysanthemum	morifolium	pathogenic	merda2016recombination
NCPPB2865	CFBP7417	Xanthomonas	arboricola		Chrysanthemum	morifolium	pathogenic	merda2016recombination
NCPPB2866	CFBP7418	Xanthomonas	arboricola		Chrysanthemum	morifolium	pathogenic	merda2016recombination
NCPPB1826	CFBP7419	Xanthomonas	arboricola		Prunus	domestica	pathogenic	merda2016recombination
12785	CFBP8254	Xanthomonas	arboricola	juglandis	Juglans	regia	pathogenic	fischer2015aggressive,hajri2010identification
NCPPB4363	ICMP2415	Xanthomonas	dyei	dysoxyli	Dysoxylum	spectabile	pathogenic	young2010new
NCPPB1155	ICMP84	Xanthomonas	dyei	laureliae	Laurelia	novae-zelandiae	pathogenic	young2010new
CFBP6771	LMG19145	Xanthomonas	arboricola	fragariae	Fragaria	ananassa	pathogenic	ferrante2018xanthomonas
PD2780	LMG19145	Xanthomonas	arboricola	fragariae	Fragaria	ananassa	pathogenic	ferrante2018xanthomonas
GBBC-Xf920	LMG25863	Xanthomonas	fragariae		Fragaria	ananassa	pathogenic	vandroemme2013xanthomonas
LMG26396	MAI16	Xanthomonas	oryzae	oryzicola	Oryza	sativa	pathogenic	wonni2014analysis
LMG26397	MAI17	Xanthomonas	oryzae	oryzicola	Oryza	sativa	pathogenic	wonni2014analysis
CFBP7338	MAI18	Xanthomonas	oryzae	oryzicola	Oryza	longistaminata	pathogenic	wonni2014analysis
LMG25981	MAI18	Xanthomonas	oryzae	oryzicola	Oryza	longistaminata	pathogenic	wonni2014analysis
LMG26398	MAI20	Xanthomonas	oryzae	oryzicola	Oryza	longistaminata	pathogenic	wonni2014analysis
LMG26399	MAI22	Xanthomonas	oryzae	oryzicola	Oryza	barthii	pathogenic	wonni2014analysis
CFBP7339	MAI23	Xanthomonas	oryzae	oryzicola	Oryza	barthii	pathogenic	wonni2014analysis
LMG25982	MAI23	Xanthomonas	oryzae	oryzicola	Oryza	barthii	pathogenic	wonni2014analysis
LMG26400	MAI25	Xanthomonas	oryzae	oryzicola	Oryza	longistaminata	pathogenic	wonni2014analysis
LMG27223	MAI29	Xanthomonas	oryzae	oryzicola	Oryza	sativa	pathogenic	wonni2014analysis
CFBP7326	MAI3	Xanthomonas	oryzae	oryzicola	Oryza	sativa	pathogenic	wonni2014analysis
LMG27221	MAI3	Xanthomonas	oryzae	oryzicola	Oryza	sativa	pathogenic	wonni2014analysis
LMG26401	MAI36	Xanthomonas	oryzae	oryzicola	Oryza	barthii	pathogenic	wonni2014analysis
LMG26402	MAI42	Xanthomonas	oryzae	oryzicola	Oryza	sativa	pathogenic	wonni2014analysis
LMG27224	MAI46	Xanthomonas	oryzae	oryzicola	Oryza	sativa	pathogenic	wonni2014analysis
GPE40	XAS1	Xanthomonas	albilineans		Saccharum	officinarum	pathogenic	daugrois2003aerial
ART-XTG10	XTG10	Xanthomonas	translucens	graminis	Lolium	multiflorum	pathogenic	hersemann2017comparative,kolliker2006genetic
ART-XTG2	XTG2	Xanthomonas	translucens	graminis	Lolium	multiflorum	pathogenic	hersemann2017comparative,kolliker2006genetic
ART-XTG29	XTG29	Xanthomonas	translucens	graminis	Lolium	multiflorum	pathogenic	hersemann2017comparative,kolliker2006genetic
ART-XTG9	XTG9	Xanthomonas	translucens	graminis	Lolium	multiflorum	pathogenic	hersemann2017comparative,kolliker2006genetic
