# Supplementary material for: Machine learning approaches to predict the Plant-associated phenotype of Xanthomonas strains
Source: BMC Genomics. 2021 Nov 23;22:848. doi: 10.1186/s12864-021-08093-0 (PMC8612006; doi:10.1186/s12864-021-08093-0)
Supplement: Supplementary file 2 — Additional file 2. Genome metadata, annotation statistics and the domain matrix Additional file descriptions text. [file 12864_2021_8093_MOESM2_ESM.xlsx]

## Sheet: Genome Information
strain	alias_of	genus	species	subspecies	hostGenus	hostSpecies	pathogenicity	source	gca	refseq_category	assembly_level	seq_rel_date	ftp_path	genome_size	gene_count	abundance	distinct	gene_w_domain
CFBP1156		Xanthomonas	hyacinthi	unclassified	Scilla	tubergeniana	pathogenic	janse1983yellow	GCA_009769165.1	representative genome	Complete Genome	2019-12-19	ftp://ftp.ncbi.nlm.nih.gov/genomes/all/GCA/009/769/165/GCA_009769165.1_ASM976916v1	4963026	4199	5442	2371	3553
NCPPB1060		Xanthomonas	vasicola	holcicola	Sorghum	vulgare	pathogenic	karamura2015comparative	GCA_000772715.2	representative genome	Complete Genome	2018-12-27	ftp://ftp.ncbi.nlm.nih.gov/genomes/all/GCA/000/772/715/GCA_000772715.2_ASM77271v2	5063935	4445	5273	2432	3541
GPEPC73		Xanthomonas	albilineans	unclassified	Saccharum	officinarum	pathogenic	champoiseau2006high	GCA_000087965.1	representative genome	Complete Genome	2010-05-05	ftp://ftp.ncbi.nlm.nih.gov/genomes/all/GCA/000/087/965/GCA_000087965.1_ASM8796v1	3852299	3226	4231	2080	2633
CFBP4691		Xanthomonas	theicola	unclassified	Camellia	sinensis	pathogenic	uehara1980canker	GCA_002940605.1	representative genome	Contig	2018-02-23	ftp://ftp.ncbi.nlm.nih.gov/genomes/all/GCA/002/940/605/GCA_002940605.1_XthCFBP4691	4544741	4250	4855	2255	3240
WHRI8853		Xanthomonas	nasturtii	unclassified	Nasturtium	officinale	pathogenic	vicente2017pathogenic	GCA_001660815.1	representative genome	Contig	2016-06-10	ftp://ftp.ncbi.nlm.nih.gov/genomes/all/GCA/001/660/815/GCA_001660815.1_Xnasturtii_v1.0	4873681	4179	5282	2401	3411
WHRI8848		Xanthomonas	floridensis	unclassified	Nasturtium	officinale	nonpathogenic	vicente2017pathogenic	GCA_001642575.1	representative genome	Contig	2016-05-12	ftp://ftp.ncbi.nlm.nih.gov/genomes/all/GCA/001/642/575/GCA_001642575.1_Xfloridensis_v1.0	5254357	4423	5564	2473	3594
NCPPB3753		Xanthomonas	cannabis	unclassified	Cannabis	sativa	pathogenic	jacobs2015comparative	GCA_000802405.1	representative genome	Contig	2014-12-16	ftp://ftp.ncbi.nlm.nih.gov/genomes/all/GCA/000/802/405/GCA_000802405.1_NCPPB3753_E1.0	4837471	4164	5339	2383	3441
BXO1		Xanthomonas	oryzae	oryzicola	Oryza	sativa	pathogenic	bansal2019xanthomonas	GCA_001927405.2		Complete Genome	2019-08-29	ftp://ftp.ncbi.nlm.nih.gov/genomes/all/GCA/001/927/405/GCA_001927405.2_ASM192740v2	5083643	4931	5833	2333	3892
BAI23		Xanthomonas	campestris	leersiae	Weeds		pathogenic	wonni2014analysis	GCA_004319505.1		Complete Genome	2019-02-28	ftp://ftp.ncbi.nlm.nih.gov/genomes/all/GCA/004/319/505/GCA_004319505.1_ASM431950v1	4752833	4167	5428	2339	3405
NCPPB4346		Xanthomonas	campestris	leersiae	Leersia	hexandra	pathogenic	wonni2014analysis	GCA_001276975.2		Complete Genome	2019-02-28	ftp://ftp.ncbi.nlm.nih.gov/genomes/all/GCA/001/276/975/GCA_001276975.2_ASM127697v2	4949574	4381	5509	2352	3541
NCPPB4379		Xanthomonas	campestris	musacearum	Musa	acuminata	pathogenic	karamura2015comparative	GCA_000277895.2		Complete Genome	2018-12-27	ftp://ftp.ncbi.nlm.nih.gov/genomes/all/GCA/000/277/895/GCA_000277895.2_ASM27789v2	4837576	4224	5138	2399	3409
CFBP7341	BAI5	Xanthomonas	oryzae	oryzicola	Oryza	sativa	pathogenic	wonni2014analysis	GCA_001042835.1		Complete Genome	2015-06-30	ftp://ftp.ncbi.nlm.nih.gov/genomes/all/GCA/001/042/835/GCA_001042835.1_ASM104283v1	5017766	4526	5781	2338	3644
BLS256		Xanthomonas	oryzae	oryzicola	Oryza	sativa	pathogenic	wonni2014analysis	GCA_000168315.3		Complete Genome	2015-06-29	ftp://ftp.ncbi.nlm.nih.gov/genomes/all/GCA/000/168/315/GCA_000168315.3_ASM16831v3	4831746	4306	5732	2296	3473
CFBP7342	BAI11	Xanthomonas	oryzae	oryzicola	Oryza	sativa	pathogenic	wonni2014analysis	GCA_000940825.1		Complete Genome	2015-03-04	ftp://ftp.ncbi.nlm.nih.gov/genomes/all/GCA/000/940/825/GCA_000940825.1_ASM94082v1	5080102	4705	5809	2365	3729
R1		Xanthomonas	sacchari	unclassified	Oryza	sativa	nonpathogenic	fang2015genome	GCA_000815185.1		Complete Genome	2015-01-06	ftp://ftp.ncbi.nlm.nih.gov/genomes/all/GCA/000/815/185/GCA_000815185.1_ASM81518v1	5006106	4154	5432	2387	3451
XAJ417		Xanthomonas	arboricola	juglandis	Juglans	regia	pathogenic	pereira2015complete	GCA_001237985.1		Chromosome	2015-08-05	ftp://ftp.ncbi.nlm.nih.gov/genomes/all/GCA/001/237/985/GCA_001237985.1_ASM123798v1	5218943	4356	5618	2465	3663
CFBP8145		Xanthomonas	arboricola	unclassified	Phaseolus	vulgaris	nonpathogenic	merda2016recombination	GCA_011927505.1		Scaffold	2020-04-02	ftp://ftp.ncbi.nlm.nih.gov/genomes/all/GCA/011/927/505/GCA_011927505.1_ASM1192750v1	4834499	3942	5386	2396	3380
CFBP7622		Xanthomonas	arboricola	unclassified	Phaseolus	vulgaris	nonpathogenic	merda2016recombination,vauterin1996identification	GCA_011761845.1		Scaffold	2020-03-27	ftp://ftp.ncbi.nlm.nih.gov/genomes/all/GCA/011/761/845/GCA_011761845.1_ASM1176184v1	4705769	3909	5225	2331	3307
CFBP8139		Xanthomonas	arboricola	unclassified	Phaseolus	vulgaris	nonpathogenic	merda2016recombination	GCA_011761865.1		Scaffold	2020-03-27	ftp://ftp.ncbi.nlm.nih.gov/genomes/all/GCA/011/761/865/GCA_011761865.1_ASM1176186v1	4953125	4147	5493	2425	3487
CFBP6825		Xanthomonas	arboricola	unclassified	Capsicum	annuum	pathogenic	merda2016recombination	GCA_011761795.1		Scaffold	2020-03-27	ftp://ftp.ncbi.nlm.nih.gov/genomes/all/GCA/011/761/795/GCA_011761795.1_ASM1176179v1	4947835	4063	5435	2383	3422
ASD011		Xanthomonas	sontii	unclassified	Oryza	sativa	pathogenic	mirghasempour2020grain	GCA_009649705.1		Scaffold	2019-11-11	ftp://ftp.ncbi.nlm.nih.gov/genomes/all/GCA/009/649/705/GCA_009649705.1_ASM964970v1	4888635	4062	5320	2390	3393
E1	nE1	Xanthomonas	campestris	unclassified	Brassica	oleracea	nonpathogenic	lee2020characterization	GCA_002916725.2		Scaffold	2019-08-14	ftp://ftp.ncbi.nlm.nih.gov/genomes/all/GCA/002/916/725/GCA_002916725.2_ASM291672v2	5001437	4170	5443	2434	3497
CFBP7698		Xanthomonas	cannabis	unclassified	Phaseolus	vulgaris	nonpathogenic	meline2019role	GCA_003600855.1		Scaffold	2018-09-27	ftp://ftp.ncbi.nlm.nih.gov/genomes/all/GCA/003/600/855/GCA_003600855.1_ASM360085v1	4883133	4046	5369	2396	3400
CFBP7245	ICMP12167	Xanthomonas	dyei	unclassified	Metrosideros	excelsa	nonpathogenic	young2010new	GCA_002939865.1		Scaffold	2018-02-23	ftp://ftp.ncbi.nlm.nih.gov/genomes/all/GCA/002/939/865/GCA_002939865.1_ASM293986v1	5314178	4466	5534	2467	3598
CFBP1159		Xanthomonas	arboricola	corylina	Corylus	maxima	pathogenic	merda2016recombination	GCA_002939845.1		Scaffold	2018-02-23	ftp://ftp.ncbi.nlm.nih.gov/genomes/all/GCA/002/939/845/GCA_002939845.1_ASM293984v1	5105973	4297	5509	2430	3508
BAI15		Xanthomonas	oryzae	oryzicola	Oryza	sativa	pathogenic	wonni2014analysis	GCA_002189395.1		Scaffold	2017-06-09	ftp://ftp.ncbi.nlm.nih.gov/genomes/all/GCA/002/189/395/GCA_002189395.1_ASM218939v1	4292046	3893	4784	2306	3134
BAI20		Xanthomonas	oryzae	oryzicola	Weeds		pathogenic	wonni2014analysis	GCA_002189435.1		Scaffold	2017-06-09	ftp://ftp.ncbi.nlm.nih.gov/genomes/all/GCA/002/189/435/GCA_002189435.1_ASM218943v1	4474693	4061	4910	2350	3222
BAI21		Xanthomonas	oryzae	oryzicola	Oryza	sativa	pathogenic	wonni2014analysis	GCA_002189465.1		Scaffold	2017-06-09	ftp://ftp.ncbi.nlm.nih.gov/genomes/all/GCA/002/189/465/GCA_002189465.1_ASM218946v1	4262194	3885	4684	2310	3068
CFBP3894		Xanthomonas	arboricola	pruni	Prunus	salicina	pathogenic	essakhi2015phylogenetic,garita2016comparative,merda2016recombination	GCA_001741965.1		Scaffold	2016-09-21	ftp://ftp.ncbi.nlm.nih.gov/genomes/all/GCA/001/741/965/GCA_001741965.1_ASM174196v1	5059067	4226	5451	2441	3486
ATCC33804		Xanthomonas	translucens	poae	Poa	trivialis	pathogenic	rademaker2006classification	GCA_001707435.1		Scaffold	2016-08-18	ftp://ftp.ncbi.nlm.nih.gov/genomes/all/GCA/001/707/435/GCA_001707435.1_XTP_AA	4520765	4204	4844	2304	3226
NCPPB702		Xanthomonas	vasicola	vasculorum	Lycopersicum	esculentum	pathogenic	karamura2015comparative	GCA_000159795.2		Scaffold	2015-09-14	ftp://ftp.ncbi.nlm.nih.gov/genomes/all/GCA/000/159/795/GCA_000159795.2_ASM15979v2	5333718	4378	5161	2434	3403
CFBP7634		Xanthomonas	arboricola	unclassified	Juglans	regia	nonpathogenic	cesbron2015comparative,essakhi2015phylogenetic,merda2016recombination	GCA_001013485.1		Scaffold	2015-05-27	ftp://ftp.ncbi.nlm.nih.gov/genomes/all/GCA/001/013/485/GCA_001013485.1_ASM101348v1	4935184	4113	5431	2390	3449
CFBP7651		Xanthomonas	arboricola	unclassified	Juglans	regia	nonpathogenic	cesbron2015comparative,essakhi2015phylogenetic,merda2016recombination	GCA_001013505.1		Scaffold	2015-05-27	ftp://ftp.ncbi.nlm.nih.gov/genomes/all/GCA/001/013/505/GCA_001013505.1_ASM101350v1	5032011	4192	5508	2415	3516
CFBP2528		Xanthomonas	arboricola	juglandis	Juglans	regia	pathogenic	cesbron2015comparative,essakhi2015phylogenetic,hajri2010identification,merda2016recombination	GCA_001013475.1		Scaffold	2015-05-27	ftp://ftp.ncbi.nlm.nih.gov/genomes/all/GCA/001/013/475/GCA_001013475.1_ASM101347v1	5084477	4277	5518	2438	3549
CFBP7179		Xanthomonas	arboricola	juglandis	Juglans	regia	pathogenic	cesbron2015comparative,essakhi2015phylogenetic,fischer2015aggressive,hajri2010identification,merda2016recombination	GCA_001013495.1		Scaffold	2015-05-27	ftp://ftp.ncbi.nlm.nih.gov/genomes/all/GCA/001/013/495/GCA_001013495.1_ASM101349v1	5157457	4368	5614	2478	3605
GPEPC17		Xanthomonas	albilineans	unclassified	Saccharum	officinarum	nonpathogenic	champoiseau2006high	GCA_000962935.1		Scaffold	2015-03-25	ftp://ftp.ncbi.nlm.nih.gov/genomes/all/GCA/000/962/935/GCA_000962935.1_Xal-GPE_PC17-G1	3811355	3278	4191	2081	2655
GPEPC86		Xanthomonas	albilineans	unclassified	Saccharum	officinarum	nonpathogenic	champoiseau2006high	GCA_000963025.1		Scaffold	2015-03-25	ftp://ftp.ncbi.nlm.nih.gov/genomes/all/GCA/000/963/025/GCA_000963025.1_Xal-GPE_PC86-G1	3851430	3324	4213	2095	2658
GPE39	XAS3	Xanthomonas	pseudoalbilineans	unclassified	Saccharum	officinarum	nonpathogenic	daugrois2003aerial	GCA_000963005.1		Scaffold	2015-03-25	ftp://ftp.ncbi.nlm.nih.gov/genomes/all/GCA/000/963/005/GCA_000963005.1_Xal-GPE_39-G1	3534477	2955	4013	2024	2471
XA23R1		Xanthomonas	albilineans	unclassified	Saccharum	officinarum	pathogenic	rott1996least	GCA_000963155.1		Scaffold	2015-03-25	ftp://ftp.ncbi.nlm.nih.gov/genomes/all/GCA/000/963/155/GCA_000963155.1_Xal-Xa23R1-G1	3549030	2971	4015	2030	2513
NYAGATARE		Xanthomonas	cannabis	unclassified	Phaseolus	vulgaris	pathogenic	aritua2015draft	GCA_000764855.1		Scaffold	2014-10-09	ftp://ftp.ncbi.nlm.nih.gov/genomes/all/GCA/000/764/855/GCA_000764855.1_NyagatareV1	4885384	4111	5351	2406	3426
NCPPB1630		Xanthomonas	arboricola	celebensis	Musa	acuminata	pathogenic	harrison2016draft,karamura2015comparative	GCA_000724915.1		Scaffold	2014-07-11	ftp://ftp.ncbi.nlm.nih.gov/genomes/all/GCA/000/724/915/GCA_000724915.1_NCPPB1630V1	4980210	4078	5443	2378	3455
NCPPB1832	CFBP3523	Xanthomonas	arboricola	celebensis	Musa	acuminata	pathogenic	harrison2016draft,merda2016recombination	GCA_000724925.1		Scaffold	2014-07-11	ftp://ftp.ncbi.nlm.nih.gov/genomes/all/GCA/000/724/925/GCA_000724925.1_ASM72492v1	4908017	4054	5396	2375	3433
NCPPB2005		Xanthomonas	campestris	musacearum	Musa	acuminata	pathogenic	karamura2015comparative	GCA_000277875.1		Scaffold	2013-02-04	ftp://ftp.ncbi.nlm.nih.gov/genomes/all/GCA/000/277/875/GCA_000277875.1_Xcm2005v1	4692764	4127	5086	2393	3318
NCPPB206		Xanthomonas	vasicola	vasculorum	Zea	mays	pathogenic	karamura2015comparative	GCA_000278035.1		Scaffold	2013-02-04	ftp://ftp.ncbi.nlm.nih.gov/genomes/all/GCA/000/278/035/GCA_000278035.1_Xvv206v1	4825935	4286	5149	2418	3398
NCPPB4392		Xanthomonas	campestris	musacearum	Musa	acuminata	pathogenic	karamura2015comparative	GCA_000277955.1		Scaffold	2013-02-04	ftp://ftp.ncbi.nlm.nih.gov/genomes/all/GCA/000/277/955/GCA_000277955.1_Xcm4392v1	4728564	4198	5088	2393	3326
NCPPB890		Xanthomonas	vasicola	vasculorum	Lycopersicum	esculentum	pathogenic	karamura2015comparative	GCA_000278055.1		Scaffold	2013-02-04	ftp://ftp.ncbi.nlm.nih.gov/genomes/all/GCA/000/278/055/GCA_000278055.1_Xvv890v1	4951053	6207	5604	2454	4153
NCPPB895		Xanthomonas	vasicola	vasculorum	Lycopersicum	esculentum	pathogenic	karamura2015comparative	GCA_000278075.1		Scaffold	2013-02-04	ftp://ftp.ncbi.nlm.nih.gov/genomes/all/GCA/000/278/075/GCA_000278075.1_Xvv895v1	4803807	5053	5313	2434	3695
CFBP8151		Xanthomonas	arboricola	unclassified	Phaseolus	vulgaris	nonpathogenic	merda2016recombination	GCA_011761885.1		Contig	2020-03-27	ftp://ftp.ncbi.nlm.nih.gov/genomes/all/GCA/011/761/885/GCA_011761885.1_ASM1176188v1	4610370	3864	5111	2323	3269
LMG8989		Xanthomonas	sacchari	unclassified	Citrus	sinensis	nonpathogenic	vauterin1996identification	GCA_009834995.1		Contig	2020-01-08	ftp://ftp.ncbi.nlm.nih.gov/genomes/all/GCA/009/834/995/GCA_009834995.1_ASM983499v1	4472724	3734	4955	2213	3149
LMG8992		Xanthomonas	melonis	unclassified	Citrus	sinensis	nonpathogenic	vauterin1996identification	GCA_009835095.1		Contig	2020-01-08	ftp://ftp.ncbi.nlm.nih.gov/genomes/all/GCA/009/835/095/GCA_009835095.1_ASM983509v1	5087504	4280	5592	2393	3546
LMG8993		Xanthomonas	arboricola	unclassified	Citrus	sinensis	nonpathogenic	vauterin1996identification	GCA_009835065.1		Contig	2020-01-08	ftp://ftp.ncbi.nlm.nih.gov/genomes/all/GCA/009/835/065/GCA_009835065.1_ASM983506v1	4873549	4029	5446	2382	3417
LMG9002		Xanthomonas	unclassified	unclassified	Citrus	sinensis	nonpathogenic	vauterin1996identification	GCA_009835085.1		Contig	2020-01-08	ftp://ftp.ncbi.nlm.nih.gov/genomes/all/GCA/009/835/085/GCA_009835085.1_ASM983508v1	4766524	3969	5280	2332	3357
LMG12459		Xanthomonas	unclassified	unclassified	Oryza	sativa	nonpathogenic	vauterin1996identification	GCA_009192905.1		Contig	2019-10-21	ftp://ftp.ncbi.nlm.nih.gov/genomes/all/GCA/009/192/905/GCA_009192905.1_ASM919290v1	4797853	4037	5261	2341	3360
LMG12460		Xanthomonas	unclassified	unclassified	Oryza	sativa	nonpathogenic	vauterin1996identification	GCA_009192895.1		Contig	2019-10-21	ftp://ftp.ncbi.nlm.nih.gov/genomes/all/GCA/009/192/895/GCA_009192895.1_ASM919289v1	4665214	3956	5178	2327	3289
LMG12461		Xanthomonas	unclassified	unclassified	Oryza	sativa	nonpathogenic	vauterin1996identification	GCA_009192935.1		Contig	2019-10-21	ftp://ftp.ncbi.nlm.nih.gov/genomes/all/GCA/009/192/935/GCA_009192935.1_ASM919293v1	4772378	4074	5228	2370	3347
LMG12462		Xanthomonas	unclassified	unclassified	Oryza	sativa	nonpathogenic	vauterin1996identification	GCA_009192885.1		Contig	2019-10-21	ftp://ftp.ncbi.nlm.nih.gov/genomes/all/GCA/009/192/885/GCA_009192885.1_ASM919288v1	4844743	4045	5305	2361	3377
PPL3		Xanthomonas	sontii	unclassified	Oryza	sativa	nonpathogenic	bansal2019xanthomonas	GCA_008705275.1		Contig	2019-09-26	ftp://ftp.ncbi.nlm.nih.gov/genomes/all/GCA/008/705/275/GCA_008705275.1_ASM870527v1	4810845	4091	5283	2365	3390
PPL1		Xanthomonas	sontii	unclassified	Oryza	sativa	nonpathogenic	bansal2019xanthomonas	GCA_008119715.1		Contig	2019-08-27	ftp://ftp.ncbi.nlm.nih.gov/genomes/all/GCA/008/119/715/GCA_008119715.1_ASM811971v1	4820760	4125	5265	2362	3387
PPL2		Xanthomonas	sontii	unclassified	Oryza	sativa	nonpathogenic	bansal2019xanthomonas	GCA_008119705.1		Contig	2019-08-27	ftp://ftp.ncbi.nlm.nih.gov/genomes/all/GCA/008/119/705/GCA_008119705.1_ASM811970v1	4847496	4080	5308	2354	3385
CITA9		Xanthomonas	arboricola	pruni	Prunus	persica	pathogenic	garita2016comparative	GCA_003984685.1		Contig	2018-12-16	ftp://ftp.ncbi.nlm.nih.gov/genomes/all/GCA/003/984/685/GCA_003984685.1_ASM398468v1	5061994	4300	5472	2432	3529
CFBP7700		Xanthomonas	campestris	unclassified	Phaseolus	vulgaris	nonpathogenic	meline2019role	GCA_003602375.1		Contig	2018-10-01	ftp://ftp.ncbi.nlm.nih.gov/genomes/all/GCA/003/602/375/GCA_003602375.1_ASM360237v1	5044897	4171	5429	2414	3494
CFBP5253		Xanthomonas	fragariae	unclassified	Fragaria	ananassa	pathogenic	vandroemme2013xanthomonas	GCA_900379745.1		Contig	2018-05-02	ftp://ftp.ncbi.nlm.nih.gov/genomes/all/GCA/900/379/745/GCA_900379745.1_CFBP_5253	4144169	4119	4580	2168	3157
CFBP1022		Xanthomonas	arboricola	unclassified	Juglans	regia	nonpathogenic	essakhi2015phylogenetic,merda2016recombination	GCA_002940165.1		Contig	2018-02-23	ftp://ftp.ncbi.nlm.nih.gov/genomes/all/GCA/002/940/165/GCA_002940165.1_ASM294016v1	5097702	4185	5599	2413	3548
CFBP7604		Xanthomonas	arboricola	unclassified	Capsicum	annuum	nonpathogenic	merda2016recombination,vauterin1996identification	GCA_002939825.1		Contig	2018-02-23	ftp://ftp.ncbi.nlm.nih.gov/genomes/all/GCA/002/939/825/GCA_002939825.1_ASM293982v1	4846899	4015	5364	2380	3372
CFBP7610		Xanthomonas	arboricola	unclassified	Pueraria	robata	nonpathogenic	merda2016recombination,vauterin1996identification	GCA_002940095.1		Contig	2018-02-23	ftp://ftp.ncbi.nlm.nih.gov/genomes/all/GCA/002/940/095/GCA_002940095.1_ASM294009v1	4956998	4151	5428	2409	3480
CFBP7614		Xanthomonas	arboricola	unclassified	Magnolia		nonpathogenic	merda2016recombination,vauterin1996identification	GCA_002940265.1		Contig	2018-02-23	ftp://ftp.ncbi.nlm.nih.gov/genomes/all/GCA/002/940/265/GCA_002940265.1_XarbCFBP7614	4920251	4099	5355	2378	3409
CFBP7629		Xanthomonas	arboricola	unclassified	Juglans	regia	nonpathogenic	essakhi2015phylogenetic,merda2016recombination	GCA_002940425.1		Contig	2018-02-23	ftp://ftp.ncbi.nlm.nih.gov/genomes/all/GCA/002/940/425/GCA_002940425.1_XarbCFBP7629	4949690	4163	5435	2392	3469
CFBP7645		Xanthomonas	arboricola	unclassified	Juglans	regia	nonpathogenic	essakhi2015phylogenetic,merda2016recombination	GCA_002940665.1		Contig	2018-02-23	ftp://ftp.ncbi.nlm.nih.gov/genomes/all/GCA/002/940/665/GCA_002940665.1_XarjCFBP7645	4753168	4043	5229	2390	3355
CFBP7652		Xanthomonas	arboricola	unclassified	Juglans	regia	nonpathogenic	essakhi2015phylogenetic,merda2016recombination	GCA_002940445.1		Contig	2018-02-23	ftp://ftp.ncbi.nlm.nih.gov/genomes/all/GCA/002/940/445/GCA_002940445.1_XarjCFBP7652	5226179	4339	5672	2457	3622
CFBP7653		Xanthomonas	arboricola	unclassified	Juglans	regia	nonpathogenic	essakhi2015phylogenetic,merda2016recombination	GCA_002940465.1		Contig	2018-02-23	ftp://ftp.ncbi.nlm.nih.gov/genomes/all/GCA/002/940/465/GCA_002940465.1_XarjCFBP7653	4869709	4064	5402	2383	3427
CFBP7697		Xanthomonas	arboricola	unclassified	Phaseolus	vulgaris	nonpathogenic	merda2016recombination	GCA_002939965.1		Contig	2018-02-23	ftp://ftp.ncbi.nlm.nih.gov/genomes/all/GCA/002/939/965/GCA_002939965.1_ASM293996v1	4951907	4111	5454	2409	3462
CFBP7912		Xanthomonas	cannabis	unclassified	Phaseolus	vulgaris	nonpathogenic	meline2019role	GCA_002940185.1		Contig	2018-02-23	ftp://ftp.ncbi.nlm.nih.gov/genomes/all/GCA/002/940/185/GCA_002940185.1_ASM294018v1	4981005	4146	5433	2419	3454
CFBP8130		Xanthomonas	arboricola	unclassified	Phaseolus	vulgaris	nonpathogenic	merda2016recombination	GCA_002940305.1		Contig	2018-02-23	ftp://ftp.ncbi.nlm.nih.gov/genomes/all/GCA/002/940/305/GCA_002940305.1_XarbCFBP8130	4765864	3912	5335	2360	3351
CFBP8132		Xanthomonas	arboricola	unclassified	Phaseolus	vulgaris	nonpathogenic	merda2016recombination	GCA_002940315.1		Contig	2018-02-23	ftp://ftp.ncbi.nlm.nih.gov/genomes/all/GCA/002/940/315/GCA_002940315.1_XarbCFBP8132	4932703	4102	5454	2410	3455
CFBP8138		Xanthomonas	arboricola	unclassified	Phaseolus	vulgaris	nonpathogenic	merda2016recombination	GCA_002940345.1		Contig	2018-02-23	ftp://ftp.ncbi.nlm.nih.gov/genomes/all/GCA/002/940/345/GCA_002940345.1_XarbCFBP8138	4763965	3904	5338	2352	3339
CFBP8142		Xanthomonas	arboricola	unclassified	Phaseolus	vulgaris	nonpathogenic	merda2016recombination	GCA_002940365.1		Contig	2018-02-23	ftp://ftp.ncbi.nlm.nih.gov/genomes/all/GCA/002/940/365/GCA_002940365.1_XarbCFBP8142	4848056	4005	5396	2376	3423
CFBP8147		Xanthomonas	arboricola	unclassified	Phaseolus	vulgaris	nonpathogenic	merda2016recombination	GCA_002940475.1		Contig	2018-02-23	ftp://ftp.ncbi.nlm.nih.gov/genomes/all/GCA/002/940/475/GCA_002940475.1_XarbCFBP8147	4886930	4085	5436	2396	3445
CFBP8149		Xanthomonas	arboricola	unclassified	Phaseolus	vulgaris	nonpathogenic	merda2016recombination	GCA_002940505.1		Contig	2018-02-23	ftp://ftp.ncbi.nlm.nih.gov/genomes/all/GCA/002/940/505/GCA_002940505.1_XarbCFBP8149	4879421	4047	5391	2371	3430
CFBP8150		Xanthomonas	arboricola	unclassified	Phaseolus	vulgaris	nonpathogenic	merda2016recombination	GCA_002940525.1		Contig	2018-02-23	ftp://ftp.ncbi.nlm.nih.gov/genomes/all/GCA/002/940/525/GCA_002940525.1_XarbCFBP8150	4921201	4300	5434	2389	3483
CFBP8152		Xanthomonas	arboricola	unclassified	Phaseolus	vulgaris	nonpathogenic	merda2016recombination	GCA_002940385.1		Contig	2018-02-23	ftp://ftp.ncbi.nlm.nih.gov/genomes/all/GCA/002/940/385/GCA_002940385.1_XarbCFBP8152	4727790	4086	5188	2338	3306
CFBP8153		Xanthomonas	arboricola	unclassified	Phaseolus	vulgaris	nonpathogenic	merda2016recombination	GCA_002940545.1		Contig	2018-02-23	ftp://ftp.ncbi.nlm.nih.gov/genomes/all/GCA/002/940/545/GCA_002940545.1_XarbCFBP8153	4837600	3980	5410	2367	3395
CFBP2565		Xanthomonas	arboricola	corylina	Corylus	avellana	pathogenic	merda2016recombination	GCA_002940125.1		Contig	2018-02-23	ftp://ftp.ncbi.nlm.nih.gov/genomes/all/GCA/002/940/125/GCA_002940125.1_ASM294012v1	5052351	4347	5430	2441	3484
CFBP3122		Xanthomonas	arboricola	populi	Salix	alba	pathogenic	merda2016recombination	GCA_002940585.1		Contig	2018-02-23	ftp://ftp.ncbi.nlm.nih.gov/genomes/all/GCA/002/940/585/GCA_002940585.1_XaplCFBP3122	4785073	4015	5222	2383	3350
CFBP3123		Xanthomonas	arboricola	populi	Populus	canadensis	pathogenic	merda2016recombination	GCA_002939945.1		Contig	2018-02-23	ftp://ftp.ncbi.nlm.nih.gov/genomes/all/GCA/002/939/945/GCA_002939945.1_ASM293994v1	4650088	3976	5110	2369	3307
CFBP6827		Xanthomonas	arboricola	unclassified	Capsicum	annuum	pathogenic	merda2016recombination	GCA_002939805.1		Contig	2018-02-23	ftp://ftp.ncbi.nlm.nih.gov/genomes/all/GCA/002/939/805/GCA_002939805.1_ASM293980v1	4953281	4064	5437	2383	3423
CFBP7407		Xanthomonas	arboricola	arracaciae	Arracacia	xanthorrhiza	pathogenic	merda2016recombination	GCA_002940565.1		Contig	2018-02-23	ftp://ftp.ncbi.nlm.nih.gov/genomes/all/GCA/002/940/565/GCA_002940565.1_XaraCFBP7407	5164426	4392	5523	2453	3572
CFBP7408		Xanthomonas	arboricola	guizotiae	Guizotia	abyssinica	pathogenic	merda2016recombination	GCA_002940205.1		Contig	2018-02-23	ftp://ftp.ncbi.nlm.nih.gov/genomes/all/GCA/002/940/205/GCA_002940205.1_ASM294020v1	4935183	4209	5306	2390	3435
CFBP7409		Xanthomonas	arboricola	guizotiae	Guizotia	abyssinica	pathogenic	merda2016recombination	GCA_002940145.1		Contig	2018-02-23	ftp://ftp.ncbi.nlm.nih.gov/genomes/all/GCA/002/940/145/GCA_002940145.1_ASM294014v1	4824738	4141	5245	2371	3393
CFBP7410		Xanthomonas	arboricola	zantedeschiae	Zantedeschiae		pathogenic	fischer2015aggressive,merda2016recombination	GCA_002940625.1		Contig	2018-02-23	ftp://ftp.ncbi.nlm.nih.gov/genomes/all/GCA/002/940/625/GCA_002940625.1_XarzCFBP7410	4978677	4133	5441	2422	3486
LMG19145		Xanthomonas	arboricola	fragariae	Fragaria	ananassa	pathogenic	ferrante2018xanthomonas	GCA_900240435.1		Contig	2018-01-11	ftp://ftp.ncbi.nlm.nih.gov/genomes/all/GCA/900/240/435/GCA_900240435.1_XAF_LMG19145	4906785	4030	5450	2396	3407
ICMP6431		Xanthomonas	translucens	graminis	Lolium	perenne	pathogenic	hersemann2017comparative	GCA_900092495.1		Contig	2016-12-16	ftp://ftp.ncbi.nlm.nih.gov/genomes/all/GCA/900/092/495/GCA_900092495.1_6431	4100331	3512	4446	2230	2903
NCPPB3709		Xanthomonas	translucens	graminis	Lolium	perenne	pathogenic	hersemann2017comparative	GCA_900092565.1		Contig	2016-12-16	ftp://ftp.ncbi.nlm.nih.gov/genomes/all/GCA/900/092/565/GCA_900092565.1_3709	4187323	3595	4584	2256	2981
ART-XTG10	XTG10	Xanthomonas	translucens	graminis	Lolium	multiflorum	pathogenic	hersemann2017comparative,kolliker2006genetic	GCA_900092485.1		Contig	2016-12-16	ftp://ftp.ncbi.nlm.nih.gov/genomes/all/GCA/900/092/485/GCA_900092485.1_Xtg10	4147918	3566	4479	2241	2939
ART-XTG2	XTG2	Xanthomonas	translucens	graminis	Lolium	multiflorum	pathogenic	hersemann2017comparative,kolliker2006genetic	GCA_900092415.1		Contig	2016-12-16	ftp://ftp.ncbi.nlm.nih.gov/genomes/all/GCA/900/092/415/GCA_900092415.1_Xtg2	4161688	3567	4500	2252	2945
ART-XTG29	XTG29	Xanthomonas	translucens	graminis	Lolium	multiflorum	pathogenic	hersemann2017comparative,kolliker2006genetic	GCA_900092425.1		Contig	2016-12-16	ftp://ftp.ncbi.nlm.nih.gov/genomes/all/GCA/900/092/425/GCA_900092425.1_Xtg29	4146753	3599	4493	2240	2946
ART-XTG9	XTG9	Xanthomonas	translucens	graminis	Lolium	multiflorum	pathogenic	hersemann2017comparative,kolliker2006genetic	GCA_900092365.1		Contig	2016-12-16	ftp://ftp.ncbi.nlm.nih.gov/genomes/all/GCA/900/092/365/GCA_900092365.1_Xtg9	4140496	3563	4474	2242	2933
CITA124		Xanthomonas	arboricola	pruni	Prunus	persica	nonpathogenic	garita2017pan	GCA_001674995.1		Contig	2016-06-21	ftp://ftp.ncbi.nlm.nih.gov/genomes/all/GCA/001/674/995/GCA_001674995.1_ASM167499v1	4752241	4104	5243	2360	3360
CITA14		Xanthomonas	arboricola	pruni	Prunus	persica	nonpathogenic	garita2017pan	GCA_001675005.1		Contig	2016-06-21	ftp://ftp.ncbi.nlm.nih.gov/genomes/all/GCA/001/675/005/GCA_001675005.1_ASM167500v1	4864444	4033	5365	2349	3418
J303		Xanthomonas	arboricola	juglandis	Juglans	regia	pathogenic	garita2018xanthomonas	GCA_001643295.1		Contig	2016-05-13	ftp://ftp.ncbi.nlm.nih.gov/genomes/all/GCA/001/643/295/GCA_001643295.1_ASM164329v1	5066424	4269	5497	2449	3496
CITA44		Xanthomonas	arboricola	pruni	Prunus	mahaleb	nonpathogenic	garita2016comparative	GCA_001306965.1		Contig	2015-10-06	ftp://ftp.ncbi.nlm.nih.gov/genomes/all/GCA/001/306/965/GCA_001306965.1_ASM130696v1	4760482	3995	5228	2347	3345
IVIA2626.1		Xanthomonas	arboricola	pruni	Prunus	persica	pathogenic	garita2016comparative	GCA_001306955.1		Contig	2015-10-06	ftp://ftp.ncbi.nlm.nih.gov/genomes/all/GCA/001/306/955/GCA_001306955.1_ASM130695v1	5027671	4355	5442	2437	3541
MUS060		Xanthomonas	pseudoalbilineans	unclassified	Paspalum	dilatatum	pathogenic	orian1962disease	GCA_000963215.1		Contig	2015-03-25	ftp://ftp.ncbi.nlm.nih.gov/genomes/all/GCA/000/963/215/GCA_000963215.1_Xal-MUS060-G1	3857349	3612	4301	2027	2812
NCPPB2877		Xanthomonas	cannabis	unclassified	Cannabis	sativa	pathogenic	jacobs2015comparative	GCA_000802365.1		Contig	2014-12-16	ftp://ftp.ncbi.nlm.nih.gov/genomes/all/GCA/000/802/365/GCA_000802365.1_NCPPB2877_E1.0	4756730	4093	5302	2367	3425
3004		Xanthomonas	arboricola	unclassified	Hordeum	vulgare	pathogenic	ignatov2015draft	GCA_000585435.1		Contig	2014-03-04	ftp://ftp.ncbi.nlm.nih.gov/genomes/all/GCA/000/585/435/GCA_000585435.1_404	4765897	4008	5332	2359	3370
MAFF301427		Xanthomonas	arboricola	pruni	Prunus	persica	pathogenic	garita2018xanthomonas	GCA_000524455.1		Contig	2014-01-21	ftp://ftp.ncbi.nlm.nih.gov/genomes/all/GCA/000/524/455/GCA_000524455.1_ASM52445v1	4905439	4610	5318	2371	3586
MAFF311562		Xanthomonas	arboricola	pruni	Prunus	persica	pathogenic	garita2018xanthomonas	GCA_000524435.1		Contig	2014-01-21	ftp://ftp.ncbi.nlm.nih.gov/genomes/all/GCA/000/524/435/GCA_000524435.1_ASM52443v1	5085495	4831	5441	2397	3715
MAFF301420		Xanthomonas	arboricola	pruni	Prunus	persica	pathogenic	garita2018xanthomonas	GCA_000521365.1		Contig	2014-01-10	ftp://ftp.ncbi.nlm.nih.gov/genomes/all/GCA/000/521/365/GCA_000521365.1_ASM52136v1	5002761	4675	5443	2416	3663
NCCB100457		Xanthomonas	arboricola	corylina	Corylus	avellana	pathogenic	caballero2013genome	GCA_000355635.2		Contig	2013-05-24	ftp://ftp.ncbi.nlm.nih.gov/genomes/all/GCA/000/355/635/GCA_000355635.2_XanArbCorV02	5226578	4477	5663	2461	3633
M97	97M	Xanthomonas	maliensis	unclassified	Oryza	sativa	nonpathogenic	wonni2014analysis	GCA_000401255.1		Contig	2013-05-23	ftp://ftp.ncbi.nlm.nih.gov/genomes/all/GCA/000/401/255/GCA_000401255.1_Xanthomonas_sp._97M	4965572	4895	5835	2398	3887
LMG25863		Xanthomonas	fragariae	unclassified	Fragaria	ananassa	pathogenic	vandroemme2013xanthomonas	GCA_000376745.1		Contig	2013-04-22	ftp://ftp.ncbi.nlm.nih.gov/genomes/all/GCA/000/376/745/GCA_000376745.1_ASM37674v1	4182545	3970	4330	2175	3022
NCPPB1447		Xanthomonas	arboricola	juglandis	Juglans	regia	pathogenic	garita2018xanthomonas	GCA_000306055.1		Contig	2012-10-17	ftp://ftp.ncbi.nlm.nih.gov/genomes/all/GCA/000/306/055/GCA_000306055.1_ASM30605v1	5021682	4403	5537	2421	3602
NCPPB1159		Xanthomonas	axonopodis	maniholtis	Maniholt	esculenta	nonpathogenic	gonzalez2002characterization	GCA_000266285.1		Contig	2012-06-11	ftp://ftp.ncbi.nlm.nih.gov/genomes/all/GCA/000/266/285/GCA_000266285.1_NCPPB1159	4797980	4047	5208	2406	3359
ORST4		Xanthomonas	axonopodis	maniholtis	Maniholt	esculenta	nonpathogenic	gonzalez2002characterization	GCA_000266305.1		Contig	2012-06-11	ftp://ftp.ncbi.nlm.nih.gov/genomes/all/GCA/000/266/305/GCA_000266305.1_ORST4	4650210	4511	5174	2375	3503
CFBP1851		Xanthomonas	axonopodis	maniholtis	Maniholt	esculenta	pathogenic	gonzalez2002characterization	GCA_000265805.1		Contig	2012-06-11	ftp://ftp.ncbi.nlm.nih.gov/genomes/all/GCA/000/265/805/GCA_000265805.1_CFBP1851	4798436	4066	5224	2409	3372
ORST17		Xanthomonas	axonopodis	maniholtis	Maniholt	esculenta	pathogenic	gonzalez2002characterization	GCA_000265605.1		Contig	2012-06-11	ftp://ftp.ncbi.nlm.nih.gov/genomes/all/GCA/000/265/605/GCA_000265605.1_ORST17	5128104	4446	5435	2460	3543
NCPPB1131		Xanthomonas	unclassified	unclassified	Musa	acuminata	nonpathogenic	karamura2015comparative	GCA_000226895.2		Contig	2011-09-29	ftp://ftp.ncbi.nlm.nih.gov/genomes/all/GCA/000/226/895/GCA_000226895.2_ASM22689v2	3702038	6083	4098	1964	3435
NCPPB1132		Xanthomonas	unclassified	unclassified	Musa	acuminata	nonpathogenic	karamura2015comparative	GCA_000226915.2		Contig	2011-09-29	ftp://ftp.ncbi.nlm.nih.gov/genomes/all/GCA/000/226/915/GCA_000226915.2_ASM22691v2	4648984	5182	5346	2345	3818
NCPPB4393		Xanthomonas	campestris	musacearum	Musa	acuminata	pathogenic	karamura2015comparative	GCA_000225975.2		Contig	2011-09-15	ftp://ftp.ncbi.nlm.nih.gov/genomes/all/GCA/000/225/975/GCA_000225975.2_ASM22597v2	4898376	4328	5478	2389	3553

## Sheet: Domain Presence Absence Matrix
	PF00004	PF00005	PF00006	PF00009	PF00011	PF00012	PF00013	PF00015	PF00023	PF00027	PF00032	PF00033	PF00034	PF00035	PF00037	PF00041	PF00042	PF00043	PF00044	PF00056	PF00067	PF00072	PF00075	PF00080	PF00081	PF00082	PF00083	PF00085	PF00091	PF00092	PF00106	PF00107	PF00108	PF00109	PF00111	PF00112	PF00113	PF00114	PF00115	PF00116	PF00117	PF00118	PF00119	PF00120	PF00121	PF00122	PF00126	PF00128	PF00132
GCA_009769165.1	1	1	1	1	1	1	1	1	1	1	1	1	1	1	1	1	0	1	1	1	1	1	1	1	1	1	1	1	1	1	1	1	1	1	1	1	1	1	1	1	1	1	1	1	1	1	1	1	1
GCA_000772715.2	1	1	1	1	1	1	1	1	1	1	1	1	1	1	1	1	0	1	1	1	1	1	1	1	1	1	1	1	1	1	1	1	1	1	1	1	1	1	1	1	1	1	1	1	1	1	1	1	1
GCA_000087965.1	1	1	1	1	1	1	1	1	1	1	1	1	1	1	1	1	1	1	1	1	1	1	1	1	1	1	1	1	1	1	1	1	1	1	1	1	1	1	1	1	1	1	1	1	1	1	1	1	1
GCA_002940605.1	1	1	1	1	1	1	1	1	1	1	1	1	1	1	1	0	0	1	1	1	1	1	1	1	1	1	1	1	1	1	1	1	1	1	1	1	1	1	1	1	1	1	1	1	1	1	1	1	1
GCA_001660815.1	1	1	1	1	1	1	1	1	1	1	1	1	1	1	1	0	0	1	1	1	1	1	1	1	1	1	1	1	1	1	1	1	1	1	1	0	1	1	1	1	1	1	1	1	1	1	1	1	1
GCA_001642575.1	1	1	1	1	1	1	1	1	1	1	1	1	1	1	1	0	0	1	1	1	1	1	1	1	1	1	1	1	1	1	1	1	1	1	1	1	1	1	1	1	1	1	1	1	1	1	1	1	1
GCA_000802405.1	1	1	1	1	1	1	1	1	1	1	1	1	1	1	1	0	0	1	1	1	1	1	1	1	1	1	1	1	1	1	1	1	1	1	1	0	1	1	1	1	1	1	1	1	1	1	1	1	1
GCA_001927405.2	1	1	1	1	1	1	1	1	1	1	1	1	1	1	1	0	0	1	1	1	0	1	1	1	1	1	1	1	1	1	1	1	1	1	1	1	1	1	1	1	1	1	1	1	1	1	1	1	1
GCA_004319505.1	1	1	1	1	1	1	1	1	1	1	1	1	1	1	1	0	0	1	1	1	1	1	1	1	1	1	1	1	1	1	1	1	1	1	1	1	1	1	1	1	1	1	1	1	1	1	1	1	1
GCA_001276975.2	1	1	1	1	1	1	1	1	1	1	1	1	1	1	1	0	0	1	1	1	1	1	1	1	1	1	1	1	1	1	1	1	1	1	1	1	1	1	1	1	1	1	1	1	1	1	1	1	1
GCA_000277895.2	1	1	1	1	1	1	1	1	1	1	1	1	1	1	1	1	0	1	1	1	1	1	1	1	1	1	1	1	1	1	1	1	1	1	1	1	1	1	1	1	1	1	1	1	1	1	1	1	1
GCA_001042835.1	1	1	1	1	1	1	1	1	1	1	1	1	1	1	1	0	0	1	1	1	1	1	1	1	1	1	1	1	1	1	1	1	1	1	1	1	1	1	1	1	1	1	1	1	1	1	1	1	1
GCA_000168315.3	1	1	1	1	1	1	1	1	1	1	1	1	1	1	1	0	0	1	1	1	1	1	1	1	1	1	1	1	1	1	1	1	1	1	1	1	1	1	1	1	1	1	1	1	1	1	1	1	1
GCA_000940825.1	1	1	1	1	1	1	1	1	1	1	1	1	1	1	1	0	0	1	1	1	1	1	1	1	1	1	1	1	1	1	1	1	1	1	1	1	1	1	1	1	1	1	1	1	1	1	1	1	1
GCA_000815185.1	1	1	1	1	1	1	1	1	1	1	1	1	1	1	1	0	0	1	1	1	1	1	1	1	1	1	1	1	1	1	1	1	1	1	1	0	1	1	1	1	1	1	1	1	1	1	1	1	1
GCA_001237985.1	1	1	1	1	1	1	1	1	1	1	1	1	1	1	1	0	0	1	1	1	1	1	1	1	1	1	1	1	1	1	1	1	1	1	1	1	1	1	1	1	1	1	1	1	1	1	1	1	1
GCA_011927505.1	1	1	1	1	1	1	1	1	1	1	1	1	1	1	1	0	0	1	1	1	1	1	1	1	1	1	1	1	1	1	1	1	1	1	1	1	1	1	1	1	1	1	1	1	1	1	1	1	1
GCA_011761845.1	1	1	1	1	1	1	1	1	1	1	1	1	1	1	1	0	0	1	1	1	1	1	1	1	1	1	1	1	1	1	1	1	1	1	1	1	1	1	1	1	1	1	1	1	1	1	1	1	1
GCA_011761865.1	1	1	1	1	1	1	1	1	1	1	1	1	1	1	1	0	0	1	1	1	1	1	1	1	1	1	1	1	1	1	1	1	1	1	1	1	1	1	1	1	1	1	1	1	1	1	1	1	1
GCA_011761795.1	1	1	1	1	1	1	1	1	1	1	1	1	1	1	1	0	0	1	1	1	1	1	1	1	1	1	1	1	1	1	1	1	1	1	1	1	1	1	1	1	1	1	1	1	1	1	1	1	1
GCA_009649705.1	1	1	1	1	1	1	1	1	1	1	1	1	1	1	1	0	0	1	1	1	1	1	1	1	1	1	1	1	1	1	1	1	1	1	1	0	1	1	1	1	1	1	1	1	1	1	1	1	1
GCA_002916725.2	1	1	1	1	1	1	1	1	1	1	1	1	1	1	1	0	0	1	1	1	1	1	1	1	1	1	1	1	1	1	1	1	1	1	1	1	1	1	1	1	1	1	1	1	1	1	1	1	1
GCA_003600855.1	1	1	1	1	1	1	1	1	1	1	1	1	1	1	1	0	0	1	1	1	1	1	1	1	1	1	1	1	1	1	1	1	1	1	1	0	1	1	1	1	1	1	1	1	1	1	1	1	1
GCA_002939865.1	1	1	1	1	1	1	1	1	1	1	1	1	1	1	1	0	0	1	1	1	1	1	1	1	1	1	1	1	1	1	1	1	1	1	1	0	1	1	1	1	1	1	1	1	1	1	1	1	1
GCA_002939845.1	1	1	1	1	1	1	1	1	1	1	1	1	1	1	1	0	0	1	1	1	1	1	1	1	1	1	1	1	1	1	1	1	1	1	1	1	1	1	1	1	1	1	1	1	1	1	1	1	1
GCA_002189395.1	1	1	1	1	1	1	1	1	1	1	1	1	1	1	1	0	0	1	1	1	1	1	1	1	1	1	1	1	1	1	1	1	1	1	1	1	1	1	1	1	1	1	1	1	1	1	1	1	1
GCA_002189435.1	1	1	1	1	1	1	1	1	1	1	1	1	1	1	1	0	0	1	1	1	1	1	1	1	1	1	1	1	1	1	1	1	1	1	1	1	1	1	1	1	1	1	1	1	1	1	1	1	1
GCA_002189465.1	1	1	1	1	1	1	1	1	1	1	1	1	1	1	1	0	0	1	1	1	1	1	1	1	1	1	1	1	1	1	1	1	1	1	1	1	1	1	1	1	1	1	1	1	1	1	1	1	1
GCA_001741965.1	1	1	1	1	1	1	1	1	1	1	1	1	1	1	1	0	0	1	1	1	1	1	1	1	1	1	1	1	1	1	1	1	1	1	1	1	1	1	1	1	1	1	1	1	1	1	1	1	1
GCA_001707435.1	1	1	1	1	1	1	1	1	1	1	1	1	1	1	1	1	0	1	1	1	1	1	1	1	1	1	1	1	1	1	1	1	1	1	1	1	1	1	1	1	1	1	1	1	1	1	1	1	1
GCA_000159795.2	1	1	1	1	1	1	1	1	1	1	1	1	1	1	1	1	0	1	1	1	1	1	1	1	1	1	1	1	1	1	1	1	1	1	1	1	1	1	1	1	1	1	1	1	1	1	1	1	1
GCA_001013485.1	1	1	1	1	1	1	1	1	1	1	1	1	1	1	1	0	0	1	1	1	0	1	1	1	1	1	1	1	1	1	1	1	1	1	1	0	1	1	1	1	1	1	1	1	1	1	1	1	1
GCA_001013505.1	1	1	1	1	1	1	1	1	1	1	1	1	1	1	1	0	0	1	1	1	1	1	1	1	1	1	1	1	1	1	1	1	1	1	1	1	1	1	1	1	1	1	1	1	1	1	1	1	1
GCA_001013475.1	1	1	1	1	1	1	1	1	1	1	1	1	1	1	1	0	0	1	1	1	1	1	1	1	1	1	1	1	1	1	1	1	1	1	1	1	1	1	1	1	1	1	1	1	1	1	1	1	1
GCA_001013495.1	1	1	1	1	1	1	1	1	1	1	1	1	1	1	1	0	0	1	1	1	0	1	1	1	1	1	1	1	1	1	1	1	1	1	1	1	1	1	1	1	1	1	1	1	1	1	1	1	1
GCA_000962935.1	1	1	1	1	1	1	1	1	1	1	1	1	1	1	1	1	1	1	1	1	1	1	1	1	1	1	1	1	1	1	1	1	1	1	1	1	1	1	1	1	1	1	1	1	1	1	1	1	1
GCA_000963025.1	1	1	1	1	1	1	1	1	1	1	1	1	1	1	1	1	1	1	1	1	1	1	1	1	1	1	1	1	1	1	1	1	1	1	1	1	1	1	1	1	1	1	1	1	1	1	1	1	1
GCA_000963005.1	1	1	1	1	1	1	1	1	1	1	1	1	1	1	1	1	0	1	1	1	1	1	1	1	1	1	1	1	1	1	1	1	1	1	1	1	1	1	1	1	1	1	1	1	1	1	1	1	1
GCA_000963155.1	1	1	1	1	1	1	1	1	1	1	1	1	1	1	1	1	0	1	1	1	1	1	1	1	1	1	1	1	1	1	1	1	1	1	1	1	1	1	1	1	1	1	1	1	1	1	1	1	1
GCA_000764855.1	1	1	1	1	1	1	1	1	1	1	1	1	1	1	1	0	0	1	1	1	1	1	1	1	1	1	1	1	1	1	1	1	1	1	1	0	1	1	1	1	1	1	1	1	1	1	1	1	1
GCA_000724915.1	1	1	1	1	1	1	1	1	1	1	1	1	1	1	1	0	1	1	1	1	1	1	1	1	1	1	1	1	1	1	1	1	1	1	1	1	1	1	1	1	1	1	1	1	1	1	1	1	1
GCA_000724925.1	1	1	1	1	1	1	1	1	1	1	1	1	1	1	1	0	0	1	1	1	1	1	1	1	1	1	1	1	1	1	1	1	1	1	1	1	1	1	1	1	1	1	1	1	1	1	1	1	1
GCA_000277875.1	1	1	1	1	1	1	1	1	1	1	1	1	1	1	1	1	0	1	1	1	1	1	1	1	1	1	1	1	1	1	1	1	1	1	1	1	1	1	1	1	1	1	1	1	1	1	1	1	1
GCA_000278035.1	1	1	1	1	1	1	1	1	1	1	1	1	1	1	1	1	0	1	1	1	1	1	1	1	1	1	1	1	1	1	1	1	1	1	1	1	1	1	1	1	1	1	1	1	1	1	1	1	1
GCA_000277955.1	1	1	1	1	1	1	1	1	1	1	1	1	1	1	1	1	0	1	1	1	1	1	1	1	1	1	1	1	1	1	1	1	1	1	1	1	1	1	1	1	1	1	1	1	1	1	1	1	1
GCA_000278055.1	1	1	1	1	1	1	1	1	0	1	1	1	1	1	1	1	0	1	1	1	1	1	1	1	1	1	1	1	1	1	1	1	1	1	1	1	1	1	1	1	1	1	1	1	1	1	1	1	1
GCA_000278075.1	1	1	1	1	1	1	1	1	0	1	1	1	1	1	1	1	0	1	1	1	1	1	1	1	1	1	1	1	1	1	1	1	1	1	1	1	1	1	1	1	1	1	1	1	1	1	1	1	1
GCA_011761885.1	1	1	1	1	1	1	1	1	1	1	1	1	1	1	1	0	0	1	1	1	0	1	1	1	1	1	1	1	1	1	1	1	1	1	1	0	1	1	1	1	1	1	1	1	1	1	1	1	1
GCA_009834995.1	1	1	1	1	1	1	1	1	1	1	1	1	1	1	1	0	0	1	1	0	1	1	0	1	1	1	1	1	1	1	1	1	1	1	1	0	1	1	1	1	1	1	1	1	1	1	1	1	1
GCA_009835095.1	1	1	1	1	1	1	1	1	1	1	1	1	1	1	1	0	0	1	1	1	1	1	1	1	1	1	1	1	1	1	1	1	1	1	1	0	1	1	1	1	1	1	1	1	1	1	1	1	1
GCA_009835065.1	1	1	1	1	1	1	1	1	1	1	1	1	1	1	1	0	0	1	1	1	1	1	1	1	1	1	1	1	1	1	1	1	1	1	1	1	1	1	1	1	1	1	1	1	1	1	1	1	1
GCA_009835085.1	1	1	1	1	1	1	1	1	1	1	1	1	1	0	1	0	0	1	1	1	1	1	1	1	1	1	1	1	1	1	1	1	1	1	1	0	1	1	1	1	1	1	1	1	1	1	1	1	1
GCA_009192905.1	1	1	1	1	1	1	1	1	1	1	1	1	1	1	1	0	0	1	1	1	1	1	1	1	1	1	1	1	1	1	1	1	1	1	1	0	1	1	1	1	1	1	1	1	1	1	1	1	1
GCA_009192895.1	1	1	1	1	1	1	1	1	1	1	1	1	1	1	1	0	0	1	1	1	1	1	1	1	1	1	1	1	1	1	1	1	1	1	1	0	1	1	1	1	1	1	1	1	1	1	1	1	1
GCA_009192935.1	1	1	1	1	1	1	1	1	1	1	1	1	1	1	1	0	0	1	1	1	1	1	1	1	1	1	1	1	1	1	1	1	1	1	1	0	1	1	1	1	1	1	1	1	1	1	1	1	1
GCA_009192885.1	1	1	1	1	1	1	1	1	1	1	1	1	1	1	1	0	0	1	1	1	1	1	1	1	1	1	1	1	1	1	1	1	1	1	1	0	1	1	1	1	1	1	1	1	1	1	1	1	1
GCA_008705275.1	1	1	1	1	1	1	1	1	1	1	1	1	1	1	1	0	0	1	1	1	1	1	1	1	1	1	1	1	1	1	1	1	1	1	1	0	1	1	1	1	1	1	1	1	1	1	1	1	1
GCA_008119715.1	1	1	1	1	1	1	1	1	1	1	1	1	1	1	1	0	0	1	1	0	1	1	1	1	1	1	1	1	1	1	1	1	1	1	1	0	1	1	1	1	1	1	1	1	1	1	1	1	1
GCA_008119705.1	1	1	1	1	1	1	1	1	1	1	1	1	1	1	1	0	0	1	1	1	1	1	1	0	1	1	1	1	1	1	1	1	1	1	1	0	1	1	1	1	1	1	1	1	1	1	1	1	1
GCA_003984685.1	1	1	1	1	1	1	1	1	0	1	1	1	1	1	1	0	0	1	1	1	1	1	1	1	1	1	1	1	1	1	1	1	1	1	1	1	1	1	1	1	1	1	1	1	1	1	1	1	1
GCA_003602375.1	1	1	1	1	1	1	1	1	0	1	1	1	1	1	1	0	0	1	1	1	1	1	1	1	1	1	1	1	1	1	1	1	1	1	1	1	1	1	1	1	1	1	1	1	1	1	1	1	1
GCA_900379745.1	1	1	1	1	1	1	1	1	1	1	1	1	1	1	1	0	0	1	1	1	0	1	1	1	1	1	1	1	1	1	1	1	1	1	1	1	1	1	1	1	1	1	1	1	1	0	1	1	1
GCA_002940165.1	1	1	1	1	1	1	1	1	1	1	1	1	1	1	1	0	0	1	1	1	1	1	1	1	1	1	1	1	1	1	1	1	1	1	1	1	1	1	1	1	1	1	1	1	1	1	1	1	1
GCA_002939825.1	1	1	1	1	1	1	1	1	1	1	1	1	1	1	1	0	0	1	1	1	1	1	1	1	1	1	1	1	1	1	1	1	1	1	1	1	1	1	1	1	1	1	1	1	1	1	1	1	1
GCA_002940095.1	1	1	1	1	1	1	1	1	0	1	1	1	1	1	1	0	0	1	1	1	1	1	1	1	1	1	1	1	1	1	1	1	1	1	1	1	1	1	1	1	1	1	1	1	1	1	1	1	1
GCA_002940265.1	1	1	1	1	1	1	1	1	1	1	1	1	1	1	1	0	0	1	1	1	1	1	1	1	1	1	1	1	1	1	1	1	1	1	1	1	1	1	1	1	1	1	1	1	1	1	1	1	1
GCA_002940425.1	1	1	1	1	1	1	1	1	1	1	1	1	1	1	1	0	0	1	1	1	0	1	1	1	1	1	1	1	1	1	1	1	1	1	1	0	1	1	1	1	1	1	1	1	1	1	1	1	1
GCA_002940665.1	1	1	1	1	1	1	1	1	1	1	1	1	1	1	1	0	0	1	1	1	0	1	1	1	1	1	1	1	1	1	1	1	1	1	1	0	1	1	1	1	1	1	1	1	1	1	1	1	1
GCA_002940445.1	1	1	1	1	1	1	1	1	1	1	1	1	1	1	1	0	0	1	1	1	1	1	1	1	1	1	1	1	1	1	1	1	1	1	1	1	1	1	1	1	1	1	1	1	1	1	1	1	1
GCA_002940465.1	1	1	1	1	1	1	1	1	1	1	1	1	1	1	1	0	0	1	1	1	1	1	1	1	1	1	1	1	1	1	1	1	1	1	1	1	1	1	1	1	1	1	1	1	1	1	1	1	1
GCA_002939965.1	1	1	1	1	1	1	1	1	1	1	1	1	1	1	1	0	0	1	1	1	1	1	1	1	1	1	1	1	1	1	1	1	1	1	1	1	1	1	1	1	1	1	1	1	1	1	1	1	1
GCA_002940185.1	1	1	1	1	1	1	1	1	1	1	1	1	1	1	1	0	0	1	1	1	1	1	1	1	1	1	1	1	1	1	1	1	1	1	1	0	1	1	1	1	1	1	1	1	1	1	1	1	1
GCA_002940305.1	1	1	1	1	1	1	1	1	0	1	1	1	1	1	1	0	0	1	1	1	1	1	1	1	1	1	1	1	1	1	1	1	1	1	1	1	1	1	1	1	1	1	1	1	1	1	1	1	1
GCA_002940315.1	1	1	1	1	1	1	1	1	1	1	1	1	1	1	1	0	0	1	1	1	1	1	1	1	1	1	1	1	1	1	1	1	1	1	1	1	1	1	1	1	1	1	1	1	1	1	1	1	1
GCA_002940345.1	1	1	1	1	1	1	1	1	1	1	1	1	1	1	1	0	0	1	1	1	1	1	1	1	1	1	1	1	1	1	1	1	1	1	1	1	1	1	1	1	1	1	1	1	1	1	1	1	1
GCA_002940365.1	1	1	1	1	1	1	1	1	1	1	1	1	1	1	1	0	0	1	1	1	1	1	1	1	1	1	1	1	1	1	1	1	1	1	1	1	1	1	1	1	1	1	1	1	1	1	1	1	1
GCA_002940475.1	1	1	1	1	1	1	1	1	1	1	1	1	1	1	1	0	0	1	1	1	1	1	1	1	1	1	1	1	1	1	1	1	1	1	1	1	1	1	1	1	1	1	1	1	1	1	1	1	1
GCA_002940505.1	1	1	1	1	1	1	1	1	1	1	1	1	1	1	1	0	0	1	1	1	1	1	1	1	1	1	1	1	1	1	1	1	1	1	1	1	1	1	1	1	1	1	1	1	1	1	1	1	1
GCA_002940525.1	1	1	1	1	1	1	1	1	1	1	1	1	1	1	1	0	0	1	1	1	1	1	1	1	1	1	1	1	1	1	1	1	1	1	1	1	1	1	1	1	1	1	1	1	1	1	1	1	1
GCA_002940385.1	1	1	1	1	1	1	1	1	1	1	1	1	1	1	1	0	0	1	1	1	0	1	1	1	1	1	1	1	1	1	1	1	1	1	1	0	1	1	1	1	1	1	1	1	1	1	1	1	1
GCA_002940545.1	1	1	1	1	1	1	1	1	1	1	1	1	1	1	1	0	0	1	1	1	1	1	1	1	1	1	1	1	1	1	1	1	1	1	1	1	1	1	1	1	1	1	1	1	1	1	1	1	1
GCA_002940125.1	1	1	1	1	1	1	1	1	1	1	1	1	1	1	1	0	0	1	1	1	1	1	1	1	1	1	1	1	1	1	1	1	1	1	1	1	1	1	1	1	1	1	1	1	1	1	1	1	1
GCA_002940585.1	1	1	1	1	1	1	1	1	1	1	1	1	1	1	1	0	0	1	1	1	0	1	1	1	1	1	1	1	1	1	1	1	1	1	1	0	1	1	1	1	1	1	1	1	1	1	1	1	1
GCA_002939945.1	1	1	1	1	1	1	1	1	1	1	1	1	1	1	1	0	0	1	1	1	1	1	1	1	1	1	1	1	1	1	1	1	1	1	1	1	1	1	1	1	1	1	1	1	1	1	1	1	1
GCA_002939805.1	1	1	1	1	1	1	1	1	1	1	1	1	1	1	1	0	0	1	1	1	1	1	1	1	1	1	1	1	1	1	1	1	1	1	1	1	1	1	1	1	1	1	1	1	1	1	1	1	1
GCA_002940565.1	1	1	1	1	1	1	1	1	1	1	1	1	1	1	1	0	0	1	1	1	1	1	1	1	1	1	1	1	1	1	1	1	1	1	1	1	1	1	1	1	1	1	1	1	1	1	1	1	1
GCA_002940205.1	1	1	1	1	1	1	1	1	1	1	1	1	1	1	1	0	0	1	1	1	1	1	1	1	1	1	1	1	1	1	1	1	1	1	1	1	1	1	1	1	1	1	1	1	1	1	1	1	1
GCA_002940145.1	1	1	1	1	1	1	1	1	1	1	1	1	1	1	1	0	0	1	1	1	1	1	1	1	1	1	1	1	1	1	1	1	1	1	1	1	1	1	1	1	1	1	1	1	1	1	1	1	1
GCA_002940625.1	1	1	1	1	1	1	1	1	1	1	1	1	1	1	1	0	0	1	1	1	1	1	1	1	1	1	1	1	1	1	1	1	1	1	1	1	1	1	1	1	1	1	1	1	1	1	1	1	1
GCA_900240435.1	1	1	1	1	1	1	1	1	1	1	1	1	1	1	1	0	0	1	1	1	1	1	1	1	1	1	1	1	1	1	1	1	1	1	1	1	1	1	1	1	1	1	1	1	1	1	1	1	1
GCA_900092495.1	1	1	1	1	1	1	1	1	1	1	1	1	1	1	1	1	0	1	1	1	1	1	1	1	1	1	1	1	1	1	1	1	1	1	1	0	1	1	1	1	1	1	1	1	1	1	1	1	1
GCA_900092565.1	1	1	1	1	1	1	1	1	1	1	1	1	1	1	1	1	0	1	1	1	1	1	1	1	1	1	1	1	1	1	1	1	1	1	1	0	1	1	1	1	1	1	1	1	1	1	1	1	1
GCA_900092485.1	1	1	1	1	1	1	1	1	1	1	1	1	1	1	1	1	0	1	1	1	1	1	1	1	1	1	1	1	1	1	1	1	1	1	1	0	1	1	1	1	1	1	1	1	1	1	1	1	1
GCA_900092415.1	1	1	1	1	1	1	1	1	1	1	1	1	1	1	1	1	0	1	1	1	1	1	1	1	1	1	1	1	1	1	1	1	1	1	1	0	1	1	1	1	1	1	1	1	1	1	1	1	1
GCA_900092425.1	1	1	1	1	1	1	1	1	1	1	1	1	1	1	1	1	0	1	1	1	1	1	1	1	1	1	1	1	1	1	1	1	1	1	1	0	1	1	1	1	1	1	1	1	1	1	1	1	1
GCA_900092365.1	1	1	1	1	1	1	1	1	1	1	1	1	1	1	1	1	0	1	1	1	1	1	1	1	1	1	1	1	1	1	1	1	1	1	1	0	1	1	1	1	1	1	1	1	1	1	1	1	1
GCA_001674995.1	1	1	1	1	1	1	1	1	1	1	1	1	1	1	1	0	0	1	1	1	1	1	1	1	1	1	1	1	1	1	1	1	1	1	1	1	1	1	1	1	1	1	1	1	1	1	1	1	1
GCA_001675005.1	1	1	1	1	1	1	1	1	1	1	1	1	1	1	1	0	0	1	1	1	1	1	1	1	1	1	1	1	1	1	1	1	1	1	1	1	1	1	1	1	1	1	1	1	1	1	1	1	1
GCA_001643295.1	1	1	1	1	1	1	1	1	1	1	1	1	1	1	1	0	0	1	1	1	1	1	1	1	1	1	1	1	1	1	1	1	1	1	1	1	1	1	1	1	1	1	1	1	1	1	1	1	1
GCA_001306965.1	1	1	1	1	1	1	1	1	1	1	1	1	1	1	1	0	0	1	1	1	1	1	1	1	1	1	1	1	1	1	1	1	1	1	1	1	1	1	1	1	1	1	1	1	1	1	1	1	1
GCA_001306955.1	1	1	1	1	1	1	1	1	1	1	1	1	1	1	1	0	0	1	1	1	1	1	1	1	1	1	1	1	1	1	1	1	1	1	1	1	1	1	1	1	1	1	1	1	1	1	1	1	1
GCA_000963215.1	1	1	1	1	1	1	1	1	1	1	1	1	1	1	1	1	0	1	1	1	1	1	1	1	1	1	1	1	1	1	1	1	1	1	1	1	1	1	1	1	1	1	1	1	1	1	1	1	1
GCA_000802365.1	1	1	1	1	1	1	1	1	1	1	1	1	1	1	1	0	0	1	1	1	1	1	1	1	1	1	1	1	1	1	1	1	1	1	1	0	1	1	1	1	1	1	1	1	1	1	1	1	1
GCA_000585435.1	1	1	1	1	1	1	1	1	1	1	1	1	1	1	1	0	0	1	1	1	1	1	1	1	1	1	1	1	1	1	1	1	1	1	1	1	1	1	1	1	1	1	1	1	1	1	1	1	1
GCA_000524455.1	1	1	1	1	1	1	1	1	1	1	1	1	1	1	1	0	0	1	1	1	1	1	1	1	1	1	1	1	1	1	1	1	1	1	1	1	1	1	1	1	1	1	1	1	1	1	1	1	1
GCA_000524435.1	1	1	1	1	1	1	1	1	1	1	1	1	1	1	1	0	0	1	1	1	1	1	1	1	1	1	1	1	1	1	1	1	1	1	1	1	1	1	1	1	1	1	1	1	1	1	1	1	1
GCA_000521365.1	1	1	1	1	1	1	1	1	0	1	1	1	1	1	1	0	0	1	1	1	1	1	1	1	1	1	1	1	1	1	1	1	1	1	1	1	1	1	1	1	1	1	1	1	1	1	1	1	1
GCA_000355635.2	1	1	1	1	1	1	1	1	1	1	1	1	1	1	1	0	0	1	1	1	1	1	1	1	1	1	1	1	1	1	1	1	1	1	1	1	1	1	1	1	1	1	1	1	1	1	1	1	1
GCA_000401255.1	1	1	1	1	1	1	1	1	1	1	1	1	1	1	1	1	0	1	1	1	1	1	1	1	1	1	1	1	1	1	1	1	1	1	1	1	1	1	1	1	1	1	1	1	1	1	1	1	1
GCA_000376745.1	1	1	1	1	1	1	1	1	1	1	1	1	1	1	1	0	0	1	1	1	0	1	1	1	1	1	1	1	1	1	1	1	1	1	1	1	1	1	1	1	1	1	1	1	1	0	1	1	1
GCA_000306055.1	1	1	1	1	1	1	1	1	1	1	1	1	1	1	1	0	0	1	1	1	1	1	1	1	1	1	1	1	1	1	1	1	1	1	1	1	1	1	1	1	1	1	1	1	1	1	1	1	1
GCA_000266285.1	1	1	1	1	1	1	1	1	1	1	1	1	1	1	1	0	0	1	1	1	1	1	1	1	1	1	1	1	1	1	1	1	1	1	1	1	1	1	1	1	1	1	1	1	1	1	1	1	1
GCA_000266305.1	1	1	1	1	1	1	1	1	0	1	1	1	1	1	1	0	0	1	1	1	1	1	1	1	1	1	1	1	1	1	1	1	1	1	1	1	1	1	1	1	1	1	1	1	1	1	1	1	1
GCA_000265805.1	1	1	1	1	1	1	1	1	1	1	1	1	1	1	1	0	0	1	1	1	1	1	1	1	1	1	1	1	1	1	1	1	1	1	1	1	1	1	1	1	1	1	1	1	1	1	1	1	1
GCA_000265605.1	1	1	1	1	1	1	1	1	1	1	1	1	1	1	1	0	0	1	1	1	1	1	1	1	1	1	1	1	1	1	1	1	1	1	1	1	1	1	1	1	1	1	1	1	1	1	1	1	1
GCA_000226895.2	1	1	1	1	1	1	1	1	0	1	1	1	0	0	1	0	0	1	1	0	1	1	1	0	1	1	1	1	1	1	1	1	1	1	1	0	1	1	1	1	1	1	1	1	1	0	1	1	1
GCA_000226915.2	1	1	1	1	1	1	1	1	0	1	1	1	1	1	1	0	0	1	1	1	1	1	1	1	1	1	1	1	1	1	1	1	1	1	1	0	1	1	1	1	1	1	1	1	1	1	1	1	1
GCA_000225975.2	1	1	1	1	1	1	1	1	1	1	1	1	1	1	1	0	0	1	1	1	1	1	1	1	1	1	1	1	1	1	1	1	1	1	1	0	1	1	1	1	1	1	1	1	1	1	1	1	1
[truncated: 3,561 more columns]

## Sheet: Filtered Domain Matrix
	PF00023	PF00041	PF00042	PF00056	PF00067	PF00112	PF00135	PF00141	PF00145	PF00201	PF00208	PF00239	PF00351	PF00450	PF00480	PF00665	PF00685	PF00745	PF00825	PF00848	PF00975	PF00989	PF01095	PF01126	PF01161	PF01183	PF01223	PF01262	PF01300	PF01322	PF01325	PF01341	PF01382	PF01472	PF01503	PF01527	PF01555	PF01609	PF01670	PF01695	PF01810	PF01833	PF01844	PF01928	PF01957	PF02049	PF02086	PF02108	PF02120
GCA_009769165.1	1	1	0	1	1	1	1	1	1	0	1	1	1	1	1	1	0	1	1	1	0	0	1	1	1	0	1	1	1	0	1	0	0	1	1	1	1	1	1	0	1	1	1	1	1	1	0	1	1
GCA_000772715.2	1	1	0	1	1	1	1	1	1	0	1	1	1	0	1	1	1	1	1	1	0	1	1	1	1	0	1	1	1	0	1	1	1	1	1	1	1	1	1	1	1	0	0	1	1	1	1	1	1
GCA_000087965.1	1	1	1	1	1	1	1	1	1	1	1	1	1	1	1	1	1	1	1	1	1	1	1	1	1	1	1	1	1	1	1	1	1	1	1	1	1	1	1	1	1	1	1	1	1	1	1	1	1
GCA_002940605.1	1	0	0	1	1	1	0	1	0	0	1	0	1	0	1	1	1	1	1	1	1	1	1	0	1	0	0	1	1	0	1	0	0	1	1	1	1	1	1	1	1	1	0	1	1	1	0	1	1
GCA_001660815.1	1	0	0	1	1	0	1	1	1	0	1	0	1	1	1	1	0	1	1	1	1	1	1	1	1	0	1	1	1	0	1	1	0	1	1	1	1	1	1	0	1	0	0	1	0	1	0	1	1
GCA_001642575.1	1	0	0	1	1	1	1	1	1	0	1	0	1	1	0	1	1	1	1	1	1	1	1	1	1	0	1	1	1	0	1	1	0	1	1	1	1	1	1	1	0	0	0	1	1	1	0	1	1
GCA_000802405.1	1	0	0	1	1	0	1	1	0	0	1	0	1	0	0	1	0	1	1	1	1	1	1	1	1	0	1	1	1	0	1	1	0	1	1	1	1	1	1	1	1	0	1	1	1	1	0	1	0
GCA_001927405.2	1	0	0	1	0	1	1	0	1	0	1	1	1	1	1	1	1	1	1	1	0	0	1	1	1	0	1	1	1	1	1	1	1	1	1	1	1	1	1	0	1	1	0	1	1	1	0	1	1
GCA_004319505.1	1	0	0	1	1	1	1	1	1	0	1	1	1	1	1	1	1	1	1	1	1	1	1	1	1	0	1	1	1	1	1	1	1	1	1	1	1	1	1	0	1	0	0	1	1	1	0	1	1
GCA_001276975.2	1	0	0	1	1	1	1	1	1	0	1	0	1	1	1	1	1	1	1	1	1	1	1	1	1	0	1	1	1	1	1	1	1	1	1	1	1	1	1	0	1	0	0	1	1	1	0	1	1
GCA_000277895.2	1	1	0	1	1	1	1	1	1	0	1	1	1	0	1	1	1	1	1	1	1	1	1	1	1	0	1	1	1	0	1	1	0	1	1	1	1	1	1	0	0	0	0	1	1	1	0	1	1
GCA_001042835.1	1	0	0	1	1	1	1	1	1	0	1	1	1	1	1	1	1	1	1	1	1	1	0	1	1	0	1	1	1	1	1	1	1	1	1	1	1	1	0	0	1	1	1	1	1	1	1	1	1
GCA_000168315.3	1	0	0	1	1	1	1	1	0	0	1	0	1	1	1	1	1	1	1	1	1	0	0	1	1	0	1	1	1	1	1	0	1	1	1	1	1	1	0	0	1	0	0	1	1	1	0	1	1
GCA_000940825.1	1	0	0	1	1	1	1	1	0	0	1	1	1	1	1	1	1	1	1	1	1	1	0	1	1	0	1	1	1	1	1	1	1	1	1	1	1	1	0	0	1	1	1	1	1	1	1	1	1
GCA_000815185.1	1	0	0	1	1	0	1	1	1	0	1	0	1	1	1	1	1	1	1	1	1	1	1	1	1	0	1	1	1	0	1	0	0	1	1	1	1	1	1	0	1	0	0	1	1	1	0	1	1
GCA_001237985.1	1	0	0	1	1	1	1	1	1	0	1	1	1	1	1	1	1	1	1	1	1	1	0	1	1	0	1	1	1	0	1	0	0	1	1	1	1	1	1	1	1	0	0	1	1	1	1	1	1
GCA_011927505.1	1	0	0	1	1	1	1	1	0	0	1	0	1	1	1	0	0	1	0	1	1	1	1	1	1	0	1	1	1	0	1	0	0	1	1	1	1	0	1	0	1	0	1	1	1	1	0	1	1
GCA_011761845.1	1	0	0	1	1	1	1	1	0	0	1	0	1	1	1	1	0	1	1	1	1	1	1	1	1	0	1	1	1	0	1	0	0	1	1	1	1	0	1	1	1	0	0	1	0	1	1	1	1
GCA_011761865.1	1	0	0	1	1	1	1	1	1	0	1	0	1	1	1	0	0	1	1	1	1	1	1	1	1	0	1	1	1	0	1	0	0	1	1	0	1	0	1	1	1	0	1	1	1	1	0	1	1
GCA_011761795.1	1	0	0	1	1	1	1	1	1	0	1	0	1	1	1	1	0	1	1	1	1	1	1	1	1	0	1	1	1	0	1	0	0	1	1	1	1	1	1	1	1	0	0	1	1	1	0	1	1
GCA_009649705.1	1	0	0	1	1	0	1	1	0	0	1	0	1	1	1	1	1	1	1	1	1	1	1	1	1	0	1	1	1	0	1	0	0	1	1	0	1	0	1	0	1	0	0	1	1	1	0	1	1
GCA_002916725.2	1	0	0	1	1	1	1	1	0	0	1	0	1	1	1	1	0	1	1	1	1	1	1	1	1	0	1	0	1	1	1	1	0	1	1	1	1	1	1	0	1	0	0	1	1	1	0	1	1
GCA_003600855.1	1	0	0	1	1	0	1	1	1	0	1	1	1	1	0	1	0	1	1	1	0	1	1	1	1	0	1	1	1	0	1	1	0	1	1	1	1	1	1	1	1	0	1	1	1	1	0	1	1
GCA_002939865.1	1	0	0	1	1	0	1	1	0	0	1	0	1	1	1	1	0	1	1	1	1	1	1	1	1	0	1	1	1	0	1	1	0	1	1	1	1	1	1	1	0	0	0	1	1	1	1	1	1
GCA_002939845.1	1	0	0	1	1	1	1	1	0	0	1	1	1	1	1	1	1	1	1	0	1	1	0	1	1	0	1	1	1	0	1	0	1	1	1	1	1	1	1	0	1	0	0	1	1	1	1	1	0
GCA_002189395.1	1	0	0	1	1	1	1	1	1	0	1	0	1	1	1	1	1	1	1	1	1	1	0	1	1	0	1	1	1	1	1	1	0	1	1	1	1	1	0	0	1	1	0	1	1	1	0	1	1
GCA_002189435.1	1	0	0	1	1	1	1	1	1	0	1	1	1	1	1	1	1	1	1	1	1	1	0	1	1	0	1	1	1	1	1	1	0	1	1	1	1	1	0	0	1	0	0	1	1	1	1	1	1
GCA_002189465.1	1	0	0	1	1	1	1	1	1	0	1	1	1	1	1	0	1	1	1	1	1	1	0	1	1	0	1	1	1	1	1	1	0	1	1	1	1	1	0	0	1	1	0	1	1	1	0	1	1
GCA_001741965.1	1	0	0	1	1	1	1	1	1	0	1	1	1	1	1	1	1	1	0	0	1	1	0	1	1	0	1	1	1	0	1	0	0	1	1	1	1	1	1	1	1	1	0	1	1	1	0	1	1
GCA_001707435.1	1	1	0	1	1	1	1	1	0	1	1	1	1	1	1	1	1	1	1	1	1	1	1	0	1	0	1	1	1	0	1	1	1	0	1	1	1	1	1	1	1	0	0	1	1	1	0	1	1
GCA_000159795.2	1	1	0	1	1	1	1	1	0	0	1	1	1	0	1	1	1	1	1	1	1	1	1	1	1	1	1	1	1	0	1	1	0	1	1	1	1	1	1	1	1	0	0	1	1	1	0	1	1
GCA_001013485.1	1	0	0	1	0	0	1	1	1	0	1	0	1	1	1	1	0	1	1	1	1	1	1	1	1	0	1	1	1	0	1	0	0	1	1	1	1	0	1	1	1	0	0	1	1	1	1	1	1
GCA_001013505.1	1	0	0	1	1	1	1	1	0	0	1	0	1	1	1	0	0	1	0	1	1	1	1	1	1	0	1	1	1	0	1	0	0	1	1	1	1	1	1	1	1	0	0	1	1	1	0	1	1
GCA_001013475.1	1	0	0	1	1	1	1	1	0	0	1	1	1	1	1	1	1	1	1	1	1	1	0	1	1	0	1	1	1	0	1	0	0	1	1	1	1	1	1	1	1	0	0	1	0	1	1	1	1
GCA_001013495.1	1	0	0	1	0	1	1	1	0	0	1	1	1	1	1	1	1	1	1	1	1	1	0	1	1	0	1	1	1	0	1	0	0	1	1	1	1	1	1	1	1	0	0	1	0	1	1	1	1
GCA_000962935.1	1	1	1	1	1	1	1	1	1	1	1	1	1	1	1	1	1	1	1	1	1	1	1	1	1	1	1	1	1	1	1	1	1	1	1	1	1	1	1	1	1	1	1	1	1	1	1	1	1
GCA_000963025.1	1	1	1	1	1	1	1	1	1	1	1	1	1	1	1	1	1	1	1	1	1	1	1	1	1	1	1	1	1	1	1	1	1	1	1	1	1	1	1	1	1	1	0	1	1	1	1	1	1
GCA_000963005.1	1	1	0	1	1	1	0	1	1	0	1	1	1	1	0	1	1	1	1	1	1	1	1	1	1	0	1	1	1	1	1	1	0	1	1	1	1	1	1	1	0	1	1	1	1	1	0	1	1
GCA_000963155.1	1	1	0	1	1	1	1	1	0	1	1	0	1	1	1	1	1	1	1	1	1	1	1	1	1	1	1	1	1	0	1	1	1	1	1	1	1	1	1	1	1	1	0	1	1	1	0	1	1
GCA_000764855.1	1	0	0	1	1	0	1	1	1	0	1	0	1	1	1	1	0	1	1	1	1	1	1	1	1	0	1	1	1	0	1	1	0	1	1	1	1	1	1	1	1	1	0	1	1	1	0	1	1
GCA_000724915.1	1	0	1	1	1	1	1	1	1	0	1	0	1	1	1	0	0	1	0	1	1	1	1	1	1	0	1	1	1	0	1	0	0	1	1	0	1	1	1	1	1	0	0	1	1	1	0	1	1
GCA_000724925.1	1	0	0	1	1	1	1	1	1	0	1	0	1	1	1	0	0	1	1	1	1	1	1	1	1	0	1	1	1	0	1	0	0	1	1	1	1	1	1	1	1	0	0	1	1	1	1	1	1
GCA_000277875.1	1	1	0	1	1	1	1	1	1	0	1	0	1	0	1	1	1	1	1	1	1	1	1	1	1	0	1	1	1	0	1	1	0	1	1	1	1	1	1	0	0	0	0	1	1	1	0	1	1
GCA_000278035.1	1	1	0	1	1	1	1	1	0	0	1	0	1	0	1	1	1	1	1	1	1	1	1	1	1	0	1	1	1	0	1	1	0	1	1	1	1	1	1	1	1	0	0	1	1	1	1	1	1
GCA_000277955.1	1	1	0	1	1	1	1	1	1	0	1	1	1	0	1	1	1	1	1	1	1	1	1	1	1	0	1	1	1	0	1	1	0	1	1	1	1	1	1	0	0	0	0	1	1	1	0	1	1
GCA_000278055.1	0	1	0	1	1	1	1	1	0	0	0	1	1	0	1	1	1	1	1	1	1	1	1	1	1	1	1	1	1	0	1	1	0	1	1	1	1	1	1	0	1	0	0	1	1	1	0	1	1
GCA_000278075.1	0	1	0	1	1	1	1	1	0	0	1	1	1	0	1	1	1	1	1	1	1	1	1	1	1	0	1	1	1	0	1	1	0	1	1	1	1	1	1	1	1	0	0	1	1	1	1	1	1
GCA_011761885.1	1	0	0	1	0	0	1	1	1	0	1	0	1	1	0	1	0	1	0	1	0	1	1	1	1	0	1	1	1	0	1	0	0	1	1	0	1	1	1	1	1	0	0	1	0	1	0	1	1
GCA_009834995.1	1	0	0	0	1	0	0	1	1	0	1	1	0	1	1	0	1	0	1	1	0	1	1	0	1	0	1	1	1	0	1	0	0	1	1	0	1	0	1	1	1	0	0	1	1	1	0	1	1
GCA_009835095.1	1	0	0	1	1	0	1	1	1	0	1	1	1	1	1	1	1	1	1	1	1	1	1	0	1	0	1	1	1	0	1	0	0	1	1	0	1	1	1	0	1	0	0	1	1	1	0	1	1
GCA_009835065.1	1	0	0	1	1	1	1	1	1	0	1	0	1	0	1	0	0	1	0	1	1	1	1	1	1	0	1	1	1	0	1	0	0	1	1	0	1	0	1	0	1	0	0	1	1	1	0	1	1
GCA_009835085.1	1	0	0	1	1	0	1	0	1	0	0	1	1	1	1	1	1	1	1	1	1	1	1	1	1	0	1	1	1	0	1	0	0	1	1	0	1	1	1	1	1	1	0	0	1	1	0	1	1
GCA_009192905.1	1	0	0	1	1	0	1	1	0	0	1	1	1	1	1	1	1	1	1	1	0	1	1	1	1	0	1	1	1	0	0	0	0	1	1	1	1	1	1	0	1	1	0	1	1	1	0	1	1
GCA_009192895.1	1	0	0	1	1	0	1	1	0	0	1	0	0	1	1	1	1	1	1	1	0	1	1	1	1	0	1	1	1	1	0	0	0	1	1	1	1	1	1	0	1	1	0	1	1	1	0	1	1
GCA_009192935.1	1	0	0	1	1	0	1	1	0	0	1	0	1	1	1	0	1	1	1	1	0	1	1	1	1	0	1	1	1	0	1	0	0	1	1	1	1	1	1	0	1	1	0	1	1	1	0	1	1
GCA_009192885.1	1	0	0	1	1	0	1	1	1	0	1	1	0	1	1	1	1	1	0	1	1	1	1	1	1	0	1	1	1	0	1	0	0	1	1	1	1	1	1	0	1	1	0	1	1	1	0	1	1
GCA_008705275.1	1	0	0	1	1	0	1	1	0	0	1	1	1	1	1	1	1	1	1	1	0	1	0	1	1	0	1	1	1	0	1	0	0	1	1	1	1	1	1	0	1	1	0	1	1	1	0	1	1
GCA_008119715.1	1	0	0	0	1	0	1	1	1	0	1	1	1	1	1	1	1	1	1	1	1	1	1	1	0	0	1	1	1	0	0	0	0	1	1	0	1	1	1	0	1	1	0	0	1	1	0	1	1
GCA_008119705.1	1	0	0	1	1	0	1	1	1	0	1	1	1	1	1	1	1	1	1	1	1	1	1	1	1	0	1	1	1	0	0	0	0	1	0	0	1	1	1	0	1	1	0	0	1	1	0	1	1
GCA_003984685.1	0	0	0	1	1	1	1	1	1	0	1	1	1	1	1	1	1	1	0	0	1	1	0	1	1	0	1	1	1	0	1	0	0	1	1	1	1	1	1	1	1	1	0	1	1	1	0	1	1
GCA_003602375.1	0	0	0	1	1	1	1	1	0	0	1	0	1	1	1	1	0	1	1	1	1	1	1	1	1	0	1	0	1	1	1	1	0	1	1	1	1	1	1	0	1	0	0	1	1	1	0	1	1
GCA_900379745.1	1	0	0	1	0	1	1	1	0	0	1	1	1	1	0	1	1	1	1	0	1	1	1	1	0	0	0	0	1	0	1	0	0	1	1	1	1	1	1	1	1	0	0	1	0	1	0	1	1
GCA_002940165.1	1	0	0	1	1	1	1	1	0	0	1	0	1	1	1	1	0	1	0	1	1	1	1	1	1	0	1	1	1	0	1	0	0	1	1	0	1	0	1	1	1	0	0	1	1	1	0	1	1
GCA_002939825.1	1	0	0	1	1	1	1	1	1	0	1	0	1	1	1	1	0	1	0	1	1	1	1	1	1	0	1	1	1	0	1	0	0	1	1	1	1	1	1	0	1	0	0	1	1	1	0	1	1
GCA_002940095.1	0	0	0	1	1	1	1	1	0	0	1	0	1	1	1	0	0	1	1	1	1	1	1	1	1	0	1	1	1	0	1	0	0	1	1	1	1	0	1	1	1	0	0	1	1	1	0	1	1
GCA_002940265.1	1	0	0	1	1	1	1	1	1	0	1	0	1	1	1	1	0	1	0	1	1	1	1	1	1	0	1	1	1	0	1	0	0	1	1	1	1	0	1	0	1	0	0	1	1	1	0	1	1
GCA_002940425.1	1	0	0	1	0	0	1	1	1	0	1	0	1	1	1	1	0	1	1	1	1	1	1	1	1	0	1	1	1	0	1	0	0	1	1	1	1	0	1	1	1	0	0	1	1	1	1	1	1
GCA_002940665.1	1	0	0	1	0	0	1	1	1	0	1	0	1	1	0	1	0	1	1	1	0	1	1	1	1	0	1	1	1	0	1	0	0	1	1	1	1	1	1	1	1	0	0	1	0	1	0	1	1
GCA_002940445.1	1	0	0	1	1	1	1	1	1	0	1	0	1	1	1	1	0	1	1	1	1	1	1	1	1	0	1	1	1	0	1	0	0	1	1	1	1	1	1	1	1	0	1	1	1	1	0	1	1
GCA_002940465.1	1	0	0	1	1	1	1	1	1	0	1	0	1	1	1	1	0	1	1	1	1	1	1	1	1	0	1	1	1	0	1	0	0	1	1	1	1	1	1	0	1	0	0	1	0	1	0	1	1
GCA_002939965.1	1	0	0	1	1	1	1	1	1	0	1	0	1	1	1	0	0	1	1	1	1	1	1	1	1	0	1	1	1	0	1	0	0	1	1	0	1	0	1	1	1	1	0	1	1	1	0	1	1
GCA_002940185.1	1	0	0	1	1	0	1	1	1	0	1	0	1	1	1	1	0	0	1	1	0	1	1	1	1	0	1	1	1	0	1	1	0	1	1	1	1	1	1	1	1	0	1	1	1	1	0	1	1
GCA_002940305.1	0	0	0	1	1	1	1	1	0	0	1	0	1	1	1	0	0	1	0	1	1	1	1	1	1	0	1	1	1	0	1	0	0	1	1	1	1	0	1	0	1	0	0	1	1	1	0	1	1
GCA_002940315.1	1	0	0	1	1	1	1	1	1	0	1	0	1	1	1	1	0	1	1	1	1	1	1	1	1	0	1	1	1	0	1	0	0	1	1	1	1	0	1	1	1	0	0	1	1	1	0	1	1
GCA_002940345.1	1	0	0	1	1	1	1	1	1	0	1	1	1	1	1	0	0	1	0	1	1	1	1	1	1	0	1	1	1	0	1	0	0	1	1	1	1	0	1	0	1	0	0	1	1	1	0	1	1
GCA_002940365.1	1	0	0	1	1	1	1	1	1	0	1	0	1	1	1	0	0	1	0	1	1	1	1	1	1	0	1	1	0	0	1	0	0	1	1	0	1	0	1	1	1	0	1	1	1	1	0	1	1
GCA_002940475.1	1	0	0	1	1	1	1	1	0	0	1	0	1	1	1	0	0	1	0	1	1	1	1	1	1	0	1	1	1	0	1	0	0	1	1	0	1	0	1	1	1	0	0	1	1	1	0	1	1
GCA_002940505.1	1	0	0	1	1	1	1	1	0	0	1	0	1	1	1	1	0	1	0	1	1	1	1	1	1	0	1	1	1	0	1	0	0	1	1	1	1	0	1	1	1	0	0	1	1	1	0	1	1
GCA_002940525.1	1	0	0	1	1	1	1	1	0	0	1	0	1	1	1	0	0	1	1	1	1	1	1	1	1	0	1	1	1	0	1	0	0	1	1	1	1	0	1	0	1	0	0	1	1	1	0	1	1
GCA_002940385.1	1	0	0	1	0	0	1	1	0	0	1	0	1	1	1	1	0	1	0	1	1	1	1	1	1	0	1	1	0	0	1	0	0	1	1	1	1	1	1	1	1	0	0	1	0	1	0	1	1
GCA_002940545.1	1	0	0	1	1	1	1	1	0	0	1	0	1	1	1	0	0	1	0	1	1	1	1	1	1	0	1	1	1	0	1	0	0	1	1	1	1	0	1	0	1	0	0	1	1	1	0	1	1
GCA_002940125.1	1	0	0	1	1	1	1	1	1	0	1	1	1	1	1	1	1	1	1	0	1	1	0	1	1	0	1	1	1	0	1	0	1	1	1	1	1	1	1	1	1	0	0	1	1	1	1	1	0
GCA_002940585.1	1	0	0	1	0	0	1	1	1	0	1	0	1	1	1	1	0	1	1	1	1	1	1	1	1	0	1	1	1	0	1	0	0	1	1	1	1	1	1	0	1	0	0	1	0	1	1	1	1
GCA_002939945.1	1	0	0	1	1	1	1	1	1	0	1	0	1	1	1	1	0	1	1	1	1	1	1	1	1	0	1	1	1	1	1	0	0	1	1	1	1	1	1	1	1	0	0	1	0	1	0	1	1
GCA_002939805.1	1	0	0	1	1	1	1	1	1	0	1	0	1	1	1	1	0	1	1	1	1	1	1	1	1	0	1	1	1	0	1	0	0	1	1	1	1	1	1	1	1	0	0	1	1	1	0	1	1
GCA_002940565.1	1	0	0	1	1	1	1	1	0	0	1	0	1	1	1	1	0	1	1	1	1	1	1	1	1	0	1	1	1	0	1	0	1	1	1	1	1	1	1	1	1	0	1	1	1	1	0	1	1
GCA_002940205.1	1	0	0	1	1	1	1	1	1	0	1	1	1	1	1	1	1	1	0	1	1	1	0	1	1	0	1	1	1	0	1	0	0	1	1	1	0	1	1	0	1	0	0	1	1	1	1	1	1
GCA_002940145.1	1	0	0	1	1	1	1	1	0	0	1	1	1	1	1	1	1	1	0	1	1	1	0	1	1	0	1	1	1	0	1	0	0	1	1	1	0	1	1	0	1	0	0	1	1	1	0	1	1
GCA_002940625.1	1	0	0	1	1	1	1	1	0	0	1	1	1	1	1	1	0	1	1	1	1	1	1	1	1	0	1	1	1	0	1	0	0	1	1	1	1	0	1	1	1	0	0	1	1	1	1	1	1
GCA_900240435.1	1	0	0	1	1	1	1	1	1	0	1	0	1	1	1	0	0	1	0	1	1	1	1	1	1	0	1	1	1	0	1	0	0	1	1	1	1	0	1	0	1	0	0	1	1	1	0	1	1
GCA_900092495.1	1	1	0	1	1	0	1	1	1	1	1	1	1	1	1	1	0	1	1	0	1	1	1	0	1	0	1	1	1	0	1	1	0	1	1	1	1	1	1	1	1	0	0	1	1	0	0	0	0
GCA_900092565.1	1	1	0	1	1	0	1	1	1	1	1	1	1	1	1	1	0	1	1	1	1	1	1	0	1	0	1	1	1	0	1	1	0	1	1	1	1	0	1	1	1	0	0	1	1	1	0	1	1
GCA_900092485.1	1	1	0	1	1	0	1	1	1	1	1	1	1	1	1	1	0	1	1	0	1	1	1	0	1	0	1	1	1	0	1	1	0	1	1	1	1	1	1	1	1	0	0	1	1	0	0	0	0
GCA_900092415.1	1	1	0	1	1	0	1	1	1	1	1	1	1	1	1	1	0	1	1	0	1	1	1	0	1	0	1	1	1	0	1	1	0	1	1	1	1	0	1	1	1	0	0	1	1	0	0	0	0
GCA_900092425.1	1	1	0	1	1	0	1	1	1	1	1	1	1	1	1	1	0	1	1	0	1	1	1	0	1	0	1	1	1	0	1	1	0	1	1	1	1	0	1	1	1	0	0	1	1	0	0	0	0
GCA_900092365.1	1	1	0	1	1	0	1	1	1	1	1	1	1	1	1	1	0	1	1	0	1	1	1	0	1	0	1	1	1	0	1	1	0	1	1	1	1	1	1	1	1	0	0	1	1	0	0	0	0
GCA_001674995.1	1	0	0	1	1	1	1	1	1	0	1	0	1	1	1	0	0	1	0	1	1	1	1	1	1	0	1	1	1	0	1	0	0	1	1	1	1	1	1	0	1	0	0	1	1	1	0	0	1
GCA_001675005.1	1	0	0	1	1	1	1	1	1	0	1	0	1	1	1	0	0	1	1	1	1	1	1	0	1	0	1	1	1	0	1	0	0	1	1	0	1	1	1	1	1	0	0	1	1	1	0	1	1
GCA_001643295.1	1	0	0	1	1	1	1	1	1	0	1	1	1	1	1	1	1	1	1	1	1	1	0	1	1	0	1	1	1	0	1	0	1	1	1	1	1	1	1	1	1	0	1	1	1	1	1	1	1
GCA_001306965.1	1	0	0	1	1	1	1	1	0	0	1	0	1	1	1	0	0	1	0	1	1	1	1	1	1	0	1	1	1	0	1	0	0	1	1	0	1	0	1	0	1	0	0	1	1	1	0	1	1
GCA_001306955.1	1	0	0	1	1	1	1	1	1	0	1	1	1	1	1	1	1	1	0	1	1	1	0	1	1	0	1	1	1	0	1	0	0	1	1	1	1	1	1	1	1	1	0	1	1	1	0	1	1
GCA_000963215.1	1	1	0	1	1	1	1	1	1	0	1	1	1	1	1	1	1	1	1	1	1	1	1	1	1	0	1	1	1	1	1	1	1	1	1	1	1	1	1	1	0	1	0	1	1	1	0	1	1
GCA_000802365.1	1	0	0	1	1	0	1	1	0	0	1	0	1	0	0	1	0	1	1	1	1	1	1	1	1	0	1	1	1	0	1	1	0	1	1	1	1	1	1	1	1	0	0	1	1	1	0	1	1
GCA_000585435.1	1	0	0	1	1	1	1	1	1	0	1	0	1	1	1	0	0	1	1	1	1	1	1	1	1	0	1	1	1	0	1	0	0	1	1	1	1	0	1	0	1	0	0	1	1	1	0	1	1
GCA_000524455.1	1	0	0	1	1	1	1	0	1	0	1	1	1	1	1	1	1	1	0	1	1	1	0	1	1	0	0	1	1	0	0	0	0	1	1	1	1	1	1	0	1	1	0	1	1	0	0	1	1
GCA_000524435.1	1	0	0	1	1	1	1	1	1	0	1	1	1	1	1	1	1	1	0	1	1	1	0	1	1	0	1	1	1	0	1	0	0	1	0	1	1	1	0	1	1	1	0	1	1	1	0	1	1
GCA_000521365.1	0	0	0	1	1	1	1	1	1	0	1	1	1	1	1	1	1	1	0	1	1	1	0	1	1	0	1	1	1	0	0	0	0	0	1	1	1	1	1	1	1	1	0	1	1	0	0	1	1
GCA_000355635.2	1	0	0	1	1	1	1	1	1	0	1	1	1	1	1	1	1	1	1	1	1	1	0	1	1	0	1	1	1	0	1	0	0	1	1	1	1	1	1	1	1	0	0	1	1	1	1	1	1
GCA_000401255.1	1	1	0	1	1	1	1	1	1	0	1	0	1	1	1	1	1	1	1	0	1	1	1	1	1	0	1	1	1	0	1	0	0	1	1	1	1	1	1	1	1	1	0	1	1	1	1	1	1
GCA_000376745.1	1	0	0	1	0	1	1	1	0	0	1	1	1	1	0	1	1	1	1	0	1	1	1	1	0	0	0	0	1	0	1	0	0	1	1	1	1	1	1	1	1	0	0	1	0	1	0	1	1
GCA_000306055.1	1	0	0	1	1	1	1	1	1	0	1	1	1	1	1	1	1	1	1	1	1	1	0	1	1	0	1	1	1	0	1	0	0	1	1	1	1	1	1	1	1	0	0	1	0	1	1	1	1
GCA_000266285.1	1	0	0	1	1	1	1	1	0	0	1	1	1	1	1	1	1	1	1	1	1	1	1	1	1	0	1	0	1	1	1	1	0	1	1	1	1	0	1	1	1	0	0	1	1	1	0	1	1
GCA_000266305.1	0	0	0	1	1	1	1	1	0	0	1	1	1	1	1	1	1	1	1	1	1	1	1	1	1	0	1	0	1	1	1	1	0	0	1	1	1	1	1	1	1	0	0	1	1	1	0	1	1
GCA_000265805.1	1	0	0	1	1	1	1	1	0	0	1	1	1	1	1	1	1	1	1	1	1	1	1	1	1	0	1	0	1	1	1	1	1	1	1	1	1	1	1	1	1	0	0	1	1	1	0	1	1
GCA_000265605.1	1	0	0	1	1	1	1	1	0	0	1	1	1	1	1	1	1	1	1	1	1	1	1	1	1	0	1	0	1	1	1	1	1	1	1	1	1	1	1	0	1	0	0	1	1	1	0	1	1
GCA_000226895.2	0	0	0	0	1	0	1	1	1	0	0	1	1	0	1	1	1	0	1	1	0	0	1	0	1	0	1	1	0	0	1	0	0	0	0	0	0	0	1	0	1	0	0	1	1	1	1	0	0
GCA_000226915.2	0	0	0	1	1	0	1	1	1	0	1	0	1	1	1	0	1	1	1	1	1	1	1	0	1	0	1	1	1	0	1	0	0	1	1	1	1	1	1	1	1	0	0	1	1	1	0	1	1
GCA_000225975.2	1	0	0	1	1	0	1	1	0	0	1	0	1	1	1	1	1	1	1	1	1	1	1	1	1	0	1	1	1	1	1	0	0	1	1	0	1	0	1	0	1	1	0	1	1	1	0	1	1
[truncated: 823 more columns]
