# Supplementary material for: Machine learning approaches to predict the Plant-associated phenotype of Xanthomonas strains
Source: BMC Genomics. 2021 Nov 23;22:848. doi: 10.1186/s12864-021-08093-0 (PMC8612006; doi:10.1186/s12864-021-08093-0)
Supplement: Supplementary file 3 — Additional file 3. Model statistics and domain enrichment Additional file descriptions text. [file 12864_2021_8093_MOESM3_ESM.xlsx]

## Sheet: Median Stats
method

## Sheet: Enrichment P vs. NP
accession

## Sheet: CART Importance
accession

## Sheet: Lasso Importance
accession

## Sheet: Random Forest Importance
accession
